# Supplementary material for: Biomarker Genes Discovery of Alzheimer’s Disease by Multi-Omics-Based Gene Regulatory Network Construction of Microglia
Source: Brain Sci. 2022 Sep 5;12(9):1196. doi: 10.3390/brainsci12091196 (PMC9496783; doi:10.3390/brainsci12091196)
Supplement: Supplementary file 1 [file brainsci-12-01196-s001.zip]

Archive with 2 entries (2 files):
- brainsci-1844124-Supplementary File S1.pdf
- brainsci-1844124-Supplementary File S2.txt
