# Supplementary material for: Biomarker Genes Discovery of Alzheimer’s Disease by Multi-Omics-Based Gene Regulatory Network Construction of Microglia
Source: Brain Sci. 2022 Sep 5;12(9):1196. doi: 10.3390/brainsci12091196 (PMC9496783; doi:10.3390/brainsci12091196)
Supplement: Supplementary file 1 [file brainsci-12-01196-s001.zip › brainsci-1844124-Supplementary File S2.txt]

	Sample-1	Sample-10	Sample-100	Sample-101	Sample-11	Sample-12	Sample-13	Sample-14	Sample-16	Sample-17	Sample-19	Sample-2	Sample-20	Sample-21	Sample-22	Sample-23	Sample-24	Sample-25	Sample-26	Sample-27	Sample-28	Sample-3	Sample-30	Sample-31	Sample-32	Sample-33	Sample-34	Sample-35	Sample-36	Sample-37	Sample-38	Sample-4	Sample-40	Sample-42	Sample-43	Sample-44	Sample-45	Sample-46	Sample-47	Sample-48	Sample-49	Sample-5	Sample-50	Sample-51	Sample-52	Sample-53	Sample-54	Sample-56	Sample-57
TSPAN6	7.316251419	6.808973734	6.552535232	7.073471309	6.758016626	7.66984593	7.123948513	6.989148777	6.233648462	6.756159821	6.710444008	6.993764981	7.01451723	6.956269843	6.84340354	6.950294808	7.404600944	6.455410188	7.66768504	6.06924487	7.145408643	7.433098109	7.559631814	7.551812902	5.839377196	7.021867656	7.197934394	7.070247938	6.977005772	7.102579758	7.641485842	7.375031819	6.671998511	7.044798732	7.161221394	7.146790082	7.042756073	7.609196039	6.866016358	6.608601942	6.838428849	7.28078	7.402117555	6.199715627	7.483564509	7.509262902	7.137687929	7.399086725	6.895478821
DPM1	4.27454814	5.2601346	4.804724172	5.457774408	4.729598652	4.536238981	4.951997935	5.290385125	5.356054456	5.029577552	4.755721664	4.924956844	4.818108481	5.57073415	5.204715647	5.233025874	4.840249114	4.922016577	5.144885674	5.028714724	4.737964906	4.832859212	4.448278262	5.169955327	4.363322777	5.077912036	4.320638419	4.925192284	5.086831514	5.046668937	5.345936381	5.246227173	5.071277919	5.055971976	4.752069649	4.94860148	4.654777562	4.735197106	5.068076503	5.034063374	5.248373746	5.25147624	5.2143379	5.216993424	4.99024639	4.874059701	4.771069528	5.058882206	4.493694243
SCYL3	7.262058379	7.115015698	6.923650298	7.012125325	6.839935997	7.111031341	6.605485466	6.46472483	6.592650157	6.648883776	6.559555249	6.953468237	6.890144737	6.581302204	6.668301653	7.31291939	7.20542768	6.799244285	6.870101376	7.064343676	6.867333103	6.768512114	6.88415938	6.994641226	5.650192019	6.689879619	6.824176035	6.206854889	7.165434784	7.139322468	7.096591071	6.752068583	6.795652805	7.063357644	6.914429961	7.390261026	6.898487912	7.125553934	7.040290577	6.798716327	6.703560541	7.033093839	6.747353976	7.042358949	7.085304362	6.983084059	6.602351733	6.744165438	6.399351817
C1orf112	6.663353851	7.203029463	6.245148008	7.053250349	7.046773999	7.117170694	6.422296591	6.19520842	6.3635382	5.993143519	6.456810497	6.482117184	6.75578803	6.731209996	6.729279688	6.898575423	6.661707792	6.6154178	7.142170971	6.867785849	7.015678621	7.235664625	7.453888634	7.053565708	5.087231436	6.860551072	6.028924862	6.622605381	6.230029052	7.138043075	6.51261018	6.514540515	6.691348912	7.202595417	6.841669116	6.743340887	6.829421483	6.827014675	6.4633229	6.598188117	6.826062901	6.790376546	6.862950425	6.858803235	6.934504061	6.618988409	6.477589664	7.001389663	6.271197101
CFH	6.813788791	6.460773396	6.162263363	5.990520747	6.883294893	7.735483935	7.832212493	6.699392171	6.535253727	6.106909364	7.334584325	7.451055666	7.684330284	6.556990297	6.718482298	6.256547396	6.718838466	6.952509891	7.466992441	6.127496811	7.498024567	7.159037436	8.419793619	7.787357234	7.033118076	7.279497703	6.5680404	8.27400024	6.996725882	7.295394975	7.697692335	7.475657069	6.256049329	7.124128216	6.965581191	6.712966125	6.642842896	7.29523491	6.51427332	7.359305264	7.17856613	7.69332704	7.308508973	6.915596387	7.168726482	8.810339892	7.588689385	7.860740731	6.600613427
FUCA2	6.806841646	6.812336407	6.554664821	6.68697713	6.46858589	7.075708321	6.401500412	6.153848002	6.405700764	6.901441603	7.021203478	6.803068837	6.909351717	7.0082907	6.669028471	6.681524255	6.593448205	6.056228423	7.151299649	6.536550835	7.222815777	7.168903689	6.994861693	7.277971644	5.700590799	6.775877173	6.664278875	6.700382771	6.384664151	6.865386773	7.106179053	6.753194792	7.005061737	6.954410099	6.338459262	7.213566324	6.913348685	6.608701837	6.447858625	6.603829307	6.267828008	6.636497885	6.862449972	6.556088052	7.299178854	6.687073934	6.63422777	7.232017252	6.041245018
GCLC	9.458695624	9.905395312	9.717658469	9.700597863	9.358711504	9.523544507	9.363734819	9.330914977	9.049297855	9.459271908	9.362102235	9.421901515	9.962520081	9.621523505	9.260733889	9.882813876	9.731456312	9.244699383	9.551243787	8.801058949	10.07664219	9.926662223	9.657793427	9.740740665	7.874998206	9.530039585	9.420649975	8.969300172	9.082720045	9.569289822	9.584633083	9.607537715	9.62573222	9.544461613	9.473766274	9.837745656	9.601980824	9.441789324	9.010242353	9.309581878	9.588233351	9.609840215	9.716504271	9.763707763	10.33034066	9.431681104	9.374669313	9.801411689	8.713947524
NFYA	10.12941161	10.61710463	10.11091486	10.39353048	10.13194744	9.943130008	10.29456085	10.11689384	9.801824363	10.14646262	10.22394378	10.38504082	10.53962403	10.30051337	9.776367821	10.37385018	10.29025815	9.791079618	10.44690218	10.05630968	10.50746523	10.52170256	10.7350112	10.4689461	8.791270916	10.27914547	10.01448151	9.897895231	9.509846692	10.18775623	10.32476966	10.30357913	10.0421021	10.60533536	10.22963709	10.09226431	10.20206005	10.04310354	10.07501833	10.20424274	10.4174197	10.65396264	10.38309192	10.33543812	10.82782596	9.824519227	9.994431388	10.62821043	9.794413132
STPG1	7.288784505	7.933975845	7.609833268	8.135074961	7.556673094	7.475226842	7.916976421	7.760845424	7.4209451	8.042288206	7.740446165	7.842168392	7.984816595	7.980278152	7.890089506	8.279538141	7.874810451	8.065203493	8.129860098	7.950401314	7.961672499	7.826343685	7.784484322	8.184231858	6.391192813	7.98839485	7.595474118	7.771392704	7.683575436	7.761099454	7.653600297	7.883791339	7.815326977	8.208623339	7.570159289	7.839174375	8.047979729	7.665393271	8.202939644	7.911028897	8.047666395	7.79549825	8.320364017	7.900622862	8.025506965	7.59375655	7.74097906	7.82243624	7.417643717
NIPAL3	11.19873978	11.14675978	11.14089377	11.35082521	10.92949639	10.91187937	10.98408925	10.88734806	10.89802582	11.14538671	10.88815692	11.12119026	11.53254971	11.080061	10.92815017	11.58106168	11.16491597	11.08665907	10.94109309	11.67147571	11.68049924	11.29869026	11.49527461	11.08014908	9.719920264	11.00016397	10.93165536	10.69900868	10.5889283	11.07455815	11.21645958	11.01998832	11.12954699	11.28095781	11.07832025	11.22360395	11.19620483	11.05203087	11.02137115	11.09670887	11.35613933	11.22607324	11.15514775	11.57216092	11.76898515	10.94117333	11.27659301	11.58141456	10.24806681
LAS1L	10.06879184	10.41046068	9.99386801	10.05220694	9.946851956	9.760192791	10.19445696	9.845805091	10.30225858	10.55370972	10.10334971	9.98399714	10.30003467	10.35989502	10.33182739	10.53464099	10.13240153	10.2875999	10.51175304	10.78624909	10.49509478	10.16997229	10.33001572	10.29581192	9.164570104	10.60522311	9.644133312	9.602013529	10.84764027	10.14580565	10.10710934	9.919618206	10.29296647	10.72527924	10.0658245	10.31058686	10.44553855	9.665117278	10.41206109	10.04919539	10.26871342	9.965689654	10.37331708	10.20943974	10.88212759	9.875098432	10.05743777	9.942923417	9.756006978
ENPP4	8.941283749	9.255196256	9.106349166	9.136043496	9.036889427	9.267145037	8.778320483	8.586641821	8.759539132	8.888400447	8.624561482	9.259499653	9.359632359	9.074989165	8.843801967	9.220652089	8.955817022	8.982520347	8.683076848	8.33474152	9.43343737	9.431942202	8.893902832	9.300720207	6.873262807	8.703566829	8.720353126	8.679568458	8.419118712	8.976195271	9.094592248	9.248483301	9.153179371	9.40014691	8.826260022	9.387621288	8.733349229	9.164398138	8.795760461	8.859315572	8.573430863	9.278358621	9.162404111	9.446468416	9.616806747	9.108855831	9.000909273	9.462170331	8.138120869
SEMA3F	4.887044295	4.097002416	4.469226399	5.267603571	4.794980256	4.823685115	5.974257219	4.169597719	4.633360097	5.158593769	5.751963259	5.4871581	4.955951078	5.704174139	5.080772934	4.406083171	5.117122341	5.231940268	5.895742176	4.000059216	4.401698394	4.620462839	4.876263059	5.509325133	3.919721699	4.573222198	5.100822942	6.07312922	4.425151162	4.892769659	6.507397016	5.467705738	4.93980832	5.230030317	4.313542367	4.454456344	5.224775104	5.699140686	4.729937996	6.005283977	4.137929981	5.372981524	5.471581812	4.568924211	4.271910975	5.818053644	4.812045751	5.249385905	4.446910802
CFTR	5.962635779	6.590877651	6.82095395	6.022029591	5.969690864	5.596394346	5.54751021	5.728872296	5.838410259	5.79101475	5.846514377	5.636442478	6.707393505	5.227850697	5.675002391	5.665958476	5.846418454	6.081752446	6.362603583	4.952569428	6.537046293	6.292810882	6.059351991	5.753140192	4.013943134	6.487348605	5.626363384	5.493798504	5.743033459	6.343531417	6.414955964	5.403977142	5.911546989	6.323219213	5.850242773	6.161106477	6.365426972	5.578162886	5.712718685	5.493462299	5.504409701	6.1485373	6.003753782	6.220601666	6.941847589	5.937407346	6.281642326	6.144085703	5.381051637
ANKIB1	11.41427362	11.45836993	11.40753455	11.46573261	11.26804024	11.41139597	11.42162439	11.04574638	10.87369526	11.37996537	11.38456907	11.32450574	11.71198992	11.18609566	11.12277374	11.41417765	11.256177	11.06838561	11.53973971	10.7318066	11.98969547	11.69072143	11.75621964	11.5142558	9.938004897	11.30155958	11.39219614	11.16776375	10.5823665	11.31470817	11.52595334	11.23987022	11.36938191	11.42625928	11.11683294	11.48304596	11.33768963	11.14091881	10.80132206	11.08716562	11.18043849	11.45717016	11.44550967	11.32733419	11.84243212	11.12233464	11.24882566	11.68202549	10.66484316
CYP51A1	7.982786803	7.963025484	8.034913966	8.344162639	8.072209151	7.938327041	7.916854949	7.87465481	8.117985062	7.966182852	7.665068292	8.125463981	8.119654948	8.114524545	8.110116227	8.104080049	7.643731645	7.775449141	7.889791315	7.57796483	7.925128897	7.925086149	7.824140269	8.285034476	6.467265899	7.839317189	7.67602073	7.752977722	7.959989112	8.22342925	8.403899869	7.950265943	8.160071354	8.458445722	7.730142296	8.104251204	7.927938663	8.234373027	8.176450118	7.953067093	7.847375217	8.104634469	8.189767407	8.218388757	8.70269252	8.346889636	8.280753093	7.907167644	7.156448776
KRIT1	9.325072694	9.846137531	9.371110061	9.836954277	9.544731406	9.471676634	9.636806589	9.542236898	9.35957449	9.479046233	9.476368903	9.545486754	9.700096804	9.731269287	9.628900322	9.822902835	9.636818987	9.422193501	9.69555084	9.818452628	9.880183273	9.607286754	9.613539544	10.01344358	8.616613334	9.656087439	9.429164051	9.368068204	9.398455433	9.604633488	9.59986653	9.681872884	9.479293176	9.843519103	9.699642554	9.735047266	9.419240146	9.60641727	9.590427946	9.747670414	9.71289375	9.74231516	9.752398694	9.952991709	9.958502275	9.484657932	9.49558524	9.61755901	9.169618866
RAD52	7.322567847	8.020586496	7.335428679	7.772084055	7.484716695	7.360448172	7.819262778	7.253746517	7.270340728	8.053366806	7.870672006	7.414843766	7.941568978	7.523939103	7.431704052	7.384441293	7.782608888	7.461241134	7.96352047	7.32888675	7.969845781	7.893746385	7.771029895	7.909912108	6.389313844	7.851167239	7.346326482	7.712740485	6.884455444	7.555811429	7.850129175	7.653061993	7.332363327	7.8509116	7.653259942	7.577609301	7.747939121	7.279623163	7.247590868	7.871230146	7.967195266	7.837498298	7.859040799	7.785491779	7.819954269	6.810340303	7.140910809	7.643575629	7.290152885
BAD	5.894625815	6.136319969	6.587684892	6.301287047	6.18741104	6.33112905	6.433584451	6.411963708	5.8864661	6.649798258	6.071798846	6.130456108	6.242401397	6.74378103	6.328491423	6.793549736	6.716125922	6.57925992	6.510778063	5.803382314	6.347154021	6.599075282	6.360021415	7.011481184	5.350925194	6.72071689	6.027106378	6.120568504	6.76629158	6.168129265	6.139441858	6.394924202	6.455317553	6.888393699	6.540863354	6.408147252	6.406824133	6.290197455	7.027729704	6.771815749	6.937035558	6.461984126	6.753361268	6.442289512	6.560492635	6.178631941	6.444033158	6.141806048	5.639674737
LAP3	6.482019065	7.727729672	6.779094745	7.995975284	6.776542423	7.149134166	7.002733303	6.716607809	7.086179157	7.127442173	7.56282019	7.619987597	7.745477494	6.965044839	7.277488326	6.631622997	6.877568928	6.705561695	7.659695359	6.405768351	6.635355214	6.983058528	7.652991716	7.864594332	5.538019456	7.018299351	6.198878877	7.157052485	6.732507322	6.666097542	8.109135413	6.415883167	6.997442177	7.763883684	6.028786684	6.820603212	6.584987675	6.698313228	6.93024595	7.052631864	6.325819675	6.843847084	7.15335834	6.739568537	7.117810506	7.43644841	6.952554612	7.278717822	6.312578182
CD99	5.845306116	6.744030087	6.065927419	6.665889712	7.331481057	6.654127111	6.857339252	6.429402339	5.84323072	6.533484095	6.20557284	6.539096768	7.296459879	6.127674453	6.405210664	5.872074972	6.600810182	6.03084902	8.195954863	5.825938356	6.524606997	6.883011918	7.746226449	8.409565977	5.516031485	6.961636295	6.19586629	7.167142838	6.176554068	6.419378788	7.571731344	6.595414515	6.28204262	7.095387918	5.900838503	6.584572117	6.906340512	5.153988472	6.136634393	6.856448574	6.223187104	6.046171251	6.641542023	6.016933186	6.680987183	7.436718088	6.594144578	6.868816871	5.798435111
HS3ST1	7.145660877	6.540296906	6.721286384	6.648603573	6.654810124	6.450186373	6.627344023	7.067500927	7.09184202	7.031936816	6.910292531	6.989662807	6.940227692	7.062907899	7.026626315	7.021399243	6.676589499	6.988544609	6.667999266	9.880236263	6.632481997	6.185259499	6.966604826	6.833964273	7.439031153	6.6749217	7.021064731	6.727741693	6.916477165	7.054599385	6.712712875	6.61181279	6.726977222	6.785959858	6.759974475	6.878404667	6.73636135	7.079900895	7.294470785	7.066750422	6.919299022	6.881616107	7.402982319	6.698363872	6.620983002	6.947513316	6.840238197	7.185580415	6.967599352
HECW1	7.768287747	7.355286004	8.443774024	8.692668135	8.353147849	8.027894946	8.464058323	8.534248755	8.471323051	8.512868242	8.049498351	8.477101656	7.761606373	8.852591189	8.256868765	8.854128826	8.553575893	8.49027473	7.250056474	7.282461173	7.786174604	7.690685442	7.679960166	8.237843586	7.154874567	8.270739132	8.659698479	7.685044057	8.68905049	8.369695276	7.640671061	8.219995377	8.639514059	8.899708245	8.472395707	8.454061795	8.101878559	8.487996225	8.887317039	8.290822626	8.502619931	8.143638896	8.616643318	8.566477773	8.254663228	8.475046173	8.095490764	7.780318665	7.841630389
MAD1L1	7.618374836	8.028697863	7.837336778	7.840537539	7.622038017	7.305185765	7.747612113	7.466409232	7.918126905	7.954324071	7.265275367	7.566413036	7.773020434	8.268744384	7.960601075	8.313124069	8.237691025	7.947563136	7.911460786	8.337365039	8.247947293	8.210950756	7.879536823	8.073354785	6.713302482	7.891997422	7.79715346	6.959727754	7.71545059	7.573312958	7.571601403	8.124581405	7.879376471	8.670257137	7.918684965	7.592144642	7.908242175	7.447064592	8.163309581	8.127181621	8.511778146	7.746638651	7.731584332	7.950278087	8.463669927	7.062044943	7.415436826	7.602516071	7.23231958
LASP1	9.470282449	9.35387546	9.654484143	9.895106847	9.822043392	9.790041366	10.1666559	9.923440076	9.690906829	10.11923589	9.616290215	9.953417363	9.712367008	9.80514942	9.613760855	9.522113359	9.762820307	9.559327071	9.935481349	9.123621455	9.577980789	9.607830935	9.7905521	10.05995944	8.789525745	9.83517874	9.921354757	9.548847853	9.507389636	9.809856784	9.876485661	9.600898602	9.869266643	10.14540843	9.709062735	9.746660477	9.711371552	9.629061944	10.04198632	9.760821868	9.998760349	9.735964183	9.990521241	9.599497682	9.745094818	9.624243595	9.435202097	9.827716523	9.368170299
SNX11	6.840923906	7.152333412	7.034275473	7.067190775	6.947001125	6.879214617	7.270243174	7.037442918	6.93537908	6.965396192	6.885123709	7.042447789	6.765207275	7.087026688	7.077277083	6.5822704	6.645681361	6.928246956	7.460027679	6.07965572	7.154468017	7.01989464	7.273003404	7.560653416	5.852297043	6.861397087	6.145009147	7.300806616	6.45902321	7.485771785	7.271851731	6.688732689	6.846838386	6.836290732	6.663648917	6.994800067	6.886492951	7.172831172	7.40659001	6.7055999	7.115211952	7.03488542	7.110550891	6.474838621	7.38938649	6.877062763	7.01156617	7.570602735	6.707699163
TMEM176A	7.177286477	7.48711417	6.892321513	7.229512432	7.523707428	7.219181574	7.984014864	7.139474954	7.222865314	8.117597307	7.930023252	7.586279313	8.05426641	7.403447745	7.273607349	7.085395109	7.779340315	8.023782946	8.178409777	6.747638449	7.606355059	7.728785526	7.750469529	8.089905418	6.742654428	7.031806336	7.024895077	8.351247206	7.617112818	7.101765907	8.043952436	7.532061963	7.57859799	8.046493121	7.496492069	6.829842041	7.653821017	6.869698777	6.792572835	7.631631098	7.55001207	6.995395335	7.066285157	6.636085367	7.24827459	7.608796582	7.10178117	7.863867999	7.643519737
M6PR	8.213439902	8.279573834	8.212077909	8.472941089	8.353450894	8.510805083	8.348093572	8.206714373	7.916376445	8.217077227	7.849769799	8.563472344	8.451976868	8.237470835	8.064133751	8.229649857	8.375398464	8.055144602	8.347893334	7.457423431	8.224357027	8.091271627	8.412580801	8.658243192	6.803373677	8.220235419	8.330491088	7.833839803	8.069937262	8.339261623	8.328924355	8.12073811	8.224092706	8.502089484	8.264350702	8.488824178	8.230412383	8.4718243	8.438654472	8.109646127	8.239572768	8.276643065	8.26629106	8.343762064	8.263659857	8.356413863	7.945599069	8.159667032	7.718751002
KLHL13	5.601266559	5.838160266	4.975787716	6.087739505	5.140580622	5.754063436	5.320807271	5.527173219	5.556595484	5.828296884	5.391155432	5.687622732	5.869864269	5.579506065	5.787339745	5.533878709	5.685784619	5.479056481	6.374838452	5.88510196	5.535471163	6.012977337	5.217459294	5.67519155	4.924944115	5.564094407	5.322952622	5.573873328	5.377531461	6.04233158	5.81124026	5.398014615	5.549692567	5.710083356	5.207914351	5.83049436	5.299840515	5.671917751	5.409615197	5.670881432	5.043968728	5.604252044	5.501124656	5.521993996	5.15678289	5.306522612	5.562650652	5.210977502	5.082894366
CYP26B1	6.320869916	4.988185048	6.239415695	6.002841091	5.980698456	6.65432236	5.926428186	6.266841349	6.082634448	7.191298889	5.820050886	6.183367309	5.918039257	6.130931086	5.713298732	6.028632121	6.176986436	6.386700259	5.261795266	7.279403825	5.666676697	5.598864087	5.746871099	5.211422481	5.183127052	6.234473392	6.473477021	5.445380604	6.13189763	6.881910434	5.994994974	5.965955286	5.772769743	6.514337513	5.854357382	6.22256107	5.740991512	5.350248308	6.584857571	5.791137114	6.157991433	6.425252275	6.388637637	6.416200913	5.988875074	6.891627009	6.59926	6.11372721	5.778044172
ICA1	7.299485861	7.078712185	7.423559985	7.87532551	7.427924426	7.11707979	7.446772323	7.208246644	7.610975572	7.417703915	7.093839852	7.807654634	7.265632398	8.259916518	7.700260513	8.327846601	7.977282259	7.254923876	7.016922856	7.939870054	7.553406383	6.945545468	7.228732059	7.907083289	6.736215374	7.378360233	7.5980517	6.92730376	8.074146338	7.50608848	7.192463706	7.607432726	7.647334337	8.146993692	7.85897361	7.739535159	7.501488759	7.68633276	8.045117678	7.316808072	7.696289334	7.628708704	7.872910415	7.651849232	7.594220859	7.844687764	7.256430735	7.476053867	7.210939351
DBNDD1	7.141279097	6.53209824	7.259368976	7.371593836	7.423299513	7.039239787	7.320430087	7.421153002	6.916157181	7.777876828	7.171434834	7.004135652	6.904031703	7.314343267	6.810043975	7.359290472	7.260599561	7.441356041	6.717751604	6.326212382	6.626792344	6.711651169	6.847897894	7.45824979	6.164581138	7.349612517	7.84978003	7.080490561	7.522074479	7.391414343	7.112350229	7.455851182	7.371373571	7.645066465	7.029149132	7.438502755	7.231843458	7.479441418	8.109642016	7.501490782	7.389173387	7.467931832	7.618765767	7.190530887	6.928801842	7.345684141	7.380430413	6.770291454	6.888314752
ALS2	9.274347368	9.173437473	9.027701896	9.602189707	9.15844361	9.14330924	9.227689762	9.206272585	9.310340896	9.531858208	9.301582169	9.429534286	9.304147843	9.638364609	9.411982692	9.617692518	9.467368605	9.43091025	9.224792999	10.76195844	9.379226442	9.285086292	9.168537335	9.577564563	8.61501627	9.311497584	9.354235485	9.035916279	9.393515364	9.199070765	9.203316759	9.461761157	9.324687677	9.794663421	9.361199294	9.48531659	9.269530781	9.110349598	9.541838636	9.242285337	9.258862254	9.275069099	9.46388887	9.376894648	9.396089557	9.263933211	9.286315416	9.32388727	9.031882639
CASP10	7.764135991	7.946812561	7.75913061	7.848514922	7.725615329	7.793386687	7.998491974	7.16328504	7.127249592	7.6655182	7.898439318	8.056800763	7.832133914	7.738766061	7.634595569	7.813786976	7.654886021	7.803410623	8.293925125	7.311068792	7.723639718	8.088148419	8.092110786	8.033705125	7.186239324	8.025984699	7.604719828	8.165536699	7.701724451	7.275834686	8.413817013	7.954913785	7.840708676	7.460847741	7.59837253	7.905778398	7.940854142	7.759793228	7.812374604	7.676809691	7.595327634	7.721598336	8.107921272	7.361593055	8.22439036	7.938172459	7.546293442	8.058781538	7.703795004
CFLAR	11.32054945	11.42923537	11.28120001	11.58232727	11.29430423	11.34309091	11.44930329	11.26651379	11.05661737	11.36224722	11.45238959	11.40638747	11.63738148	11.47474527	11.38428014	11.6546194	11.61826408	11.41535855	11.93462146	11.91220996	11.71368216	11.77709017	11.9462166	11.85582021	10.47498952	11.58556427	11.55023128	11.33879939	11.26583186	11.47690855	11.82833605	11.59707315	11.38755052	11.75235864	11.27983206	11.47148694	11.5027963	11.37846435	11.21216021	11.42631789	11.61095348	11.57770836	11.73830546	11.52225157	11.99199857	11.37387318	11.20618497	11.80104436	11.31265598
TFPI	9.540869102	9.845919639	9.782898107	9.818388384	9.864595559	9.323705799	9.984155051	9.782265175	9.650879619	9.923374219	9.760874558	9.942552054	10.17970658	9.993220822	10.09954326	10.21815606	10.17142418	9.951571417	10.18686495	9.952328888	10.29767119	9.97757797	10.07456804	10.32244106	9.458092612	10.09755906	9.954508176	9.805575976	10.00992667	9.846700167	9.899499044	10.13077786	9.811279004	10.08810639	9.757341333	9.789113102	9.886849541	9.783811709	9.744355129	10.14562801	10.25877543	10.00086625	10.063344	9.900806516	10.22811978	9.904565153	9.774772817	9.82145065	9.767067646
NDUFAF7	6.723129884	7.209585236	6.875895968	7.407213202	7.074328168	6.838096411	7.028088379	6.928282244	7.165890528	7.171786735	7.034567757	7.173166136	7.122259725	7.422010443	7.359585191	7.40476138	7.081770599	7.25924674	7.029413751	7.254802084	7.031097803	7.080549571	7.004702266	7.588057733	6.346456821	7.094094657	6.961046566	7.164890183	7.515949427	7.282675494	7.232243165	7.023721512	6.972934326	7.520980535	7.177224885	7.361573529	6.856229622	7.035229139	7.68726398	7.188543737	7.237666033	6.915838925	7.3963199	7.025898378	7.193462335	6.987029124	7.005656994	7.082873033	6.646504286
RBM5	11.05863792	11.68136307	10.98936431	11.40923831	11.15654228	11.11405326	11.05814108	10.84164969	11.16165406	11.4283594	11.16030461	11.15685476	11.55177914	11.14261867	11.34126491	11.37607953	11.23855041	11.15563198	11.58411633	11.18325554	11.33267687	11.29574586	11.30739812	11.50123721	10.19224251	11.33505107	10.58468386	10.59124338	11.11206259	11.14514391	11.45760156	11.1156763	11.20159508	11.51206409	11.22137383	11.31801628	11.323725	11.00180608	11.29184638	11.02980471	11.26604835	11.02552288	11.4330992	11.33544024	11.78340188	10.9459086	11.08373709	11.10650499	10.60202707
MTMR7	8.123501347	8.299404108	8.24501593	8.760266619	8.153051843	8.005101911	7.864640958	7.910222671	8.312253279	8.114144695	7.927244766	8.268700322	8.226234527	8.5127192	8.14651704	8.518564175	8.169911353	8.137604904	7.617716087	8.178524054	8.263445935	7.926826308	7.952336042	8.362379211	6.92556064	8.320863993	7.923646685	7.698389729	8.281157326	8.43058185	8.087301453	8.126092622	8.435640229	8.520492627	8.241263626	8.602025286	8.026736387	8.305981885	8.623968991	7.973536159	7.912092624	8.232317408	8.190755449	8.390472386	8.539539036	8.208840459	8.44248677	8.079315914	7.579738108
SLC7A2	10.89062068	10.06120795	9.362393986	10.97983498	10.97021172	10.95481553	10.56528258	9.922707903	9.666113288	10.65805395	11.10526812	10.74555581	11.30245701	9.913922236	10.53381995	9.308058948	10.81535758	10.06027075	11.76846835	8.012190114	10.75014091	10.91983678	10.76364482	11.78867039	9.833813903	11.07191226	10.68126295	11.62187524	10.01063108	10.97079163	11.14119243	11.12787645	10.70454339	10.28118423	10.46411918	10.9163736	10.99542947	11.24320581	9.539423546	10.05052575	9.545227163	11.20076199	10.80326081	9.130080408	10.75815661	11.74629863	11.29488748	11.07950781	10.26908473
ARF5	6.18304934	6.049223951	6.602538361	6.602042262	6.455160056	6.260600909	6.213331116	6.190843196	6.156108777	6.564963404	5.892370101	6.330441334	5.828234278	6.397794452	6.390601507	6.512036114	6.416157061	6.531536666	6.365584706	5.889582692	6.193863332	6.07647039	5.999853737	6.699871696	5.114539262	6.42113073	6.753095754	5.982381903	6.188443681	6.536511145	6.073661662	6.605812707	6.596650505	6.766748105	6.374702967	6.602023211	6.412981846	6.458128616	6.779371629	6.06683172	5.801266548	6.133558847	6.311423531	6.219744697	5.994257451	6.102421455	6.399363473	6.053924597	5.953308351
SARM1	8.495358624	8.318073721	8.302591548	8.637305407	8.707561273	8.46275532	8.381427021	8.665636924	8.287439724	8.485777557	8.300590409	8.230787089	8.418964514	8.445565059	8.412658514	8.829526822	8.704406257	8.465258558	8.788545812	8.869070897	8.579262128	8.52622879	8.789988961	8.622736351	7.747776565	8.519139033	8.459890825	8.125272314	8.626590382	8.471337991	8.351122674	8.26097107	8.274336554	8.689761415	8.514133105	8.492198201	8.686129028	8.495961703	8.671868944	8.405809884	8.641585399	8.526031982	8.625863862	8.307125711	8.924603721	8.272984533	8.032257067	8.668536036	8.398835242
POLDIP2	7.878674942	7.87163314	7.935531914	8.102481516	7.961975247	7.959134849	7.938648685	7.866746911	7.609496242	8.048581935	7.612150803	7.989274814	8.082448737	8.122146173	7.777555518	8.126694678	7.80937863	7.671838302	8.026635219	7.427110565	7.887784706	7.844209956	8.060349823	7.927035081	6.98168284	8.047964859	7.909859545	7.528749755	7.695190133	7.74639524	7.899517918	7.922313153	7.848540019	8.247170214	7.926281207	7.792914938	7.833252668	8.254477956	8.373150263	7.788108892	7.916902252	7.812903157	8.089693695	7.525899854	7.826646794	7.716662653	7.923129666	7.971669173	7.521157606
PLXND1	9.356415728	9.786869388	9.743699624	9.821290157	9.704545208	9.55916162	10.07200388	9.302948824	9.302154311	10.07052833	9.959310952	9.475549676	10.05258375	9.213861457	9.556328935	9.64664438	9.514529056	9.716128969	10.24944468	7.859225231	10.04877355	10.2304249	10.00520292	10.35652758	7.713819162	9.805760059	9.530742282	9.519200857	9.407021951	9.610610838	10.14676979	9.751190093	9.585901282	10.28690346	9.410783661	9.714180941	9.80060656	9.162630451	9.697457734	9.716820638	9.135476595	9.527559288	9.447778969	9.769530601	10.23033731	9.313568443	9.65063491	9.649680006	8.976325009
AK2	8.098332949	8.064456382	7.651692676	8.13590126	7.921038927	8.034634429	8.009767064	7.729617185	7.668324534	7.918384931	7.846589313	7.756786155	8.519892461	7.9114198	7.9197531	7.924572708	7.842002522	7.887110832	8.555725016	7.970137896	8.335271528	8.144008954	8.414029722	8.309075351	7.176587186	8.104141471	7.651523694	8.064231663	7.993481793	8.368258697	8.239436651	7.655630664	7.868408921	8.223159305	7.617588586	8.173995661	8.092648068	7.605628314	7.896961198	7.674491967	7.706943918	7.8560573	8.0361089	7.733040846	8.520515091	8.137509792	7.924231834	8.078821293	7.592085399
CD38	6.760144375	7.140014713	7.334869633	7.577853765	6.946258011	6.418586909	6.018714203	5.980887514	6.373109366	6.639324923	5.782593298	7.199933019	7.038634191	5.951728191	6.855766523	6.893843726	6.217858895	6.432659333	6.883335472	5.949019114	6.789895837	6.092800639	6.22228496	7.477443665	5.091357939	6.384930772	6.27988754	5.995881723	6.581047822	6.960961469	7.187053863	6.298368515	6.899718967	6.613457357	6.098949377	7.06205478	6.657480685	6.108571245	6.348282309	5.902315877	5.813223033	6.196131151	6.7220926	6.091557604	6.862346813	6.55203199	6.976640613	6.957182396	5.800905102
FKBP4	10.55619241	11.43917678	10.60441383	11.31360501	10.89423368	10.50662559	11.10779577	11.40491257	11.57240257	12.40433202	11.8678389	11.10072902	11.7332922	11.68648196	11.15187938	10.88476803	10.95793032	10.61974992	11.00972179	11.44283628	11.10948743	11.40080748	10.64024657	11.24762498	10.60568441	11.09379797	10.1673542	11.85154085	10.9673486	10.94283989	10.83754195	11.25424077	10.77704958	11.45408401	10.747427	10.93020973	11.04699219	10.7778517	11.54088741	11.52535191	11.88510829	10.91432245	11.56166574	11.7944826	11.33393186	10.3847234	10.86192111	10.82582626	10.17633035
KDM1A	8.278836865	8.387854532	8.326447995	8.845281955	8.523805216	8.630317265	8.53298802	8.693126371	8.607836014	8.792890587	8.588509782	8.642405677	8.584729176	8.883369952	8.715442662	8.897101049	8.914492707	8.452238945	8.460411794	8.748698892	8.598285754	8.603927233	8.373913317	8.985088612	7.778982749	8.700999014	8.472329875	8.301348847	8.711930174	8.517054811	8.53739893	8.614736942	8.627935254	9.277393587	8.689992459	8.645952677	8.45656127	8.772433092	8.825623697	8.818350266	8.779330821	8.621341917	8.701600407	8.760544022	8.850389103	8.61883279	8.393436147	8.532437711	8.20134803
RBM6	10.57671763	10.98935991	10.41911545	10.70786123	10.28230343	10.22332004	10.69891462	10.51300048	10.62808391	10.61980003	10.79317925	10.59862421	10.77634952	10.95174783	10.81298632	10.97574324	11.01475417	10.63642489	10.97208291	11.05247386	11.11379937	10.99810485	10.62096573	10.875596	9.906222242	10.86143433	10.06048072	10.21814284	10.85916864	10.50430967	10.87040311	10.80676133	10.59447721	11.04635898	10.9739741	10.49599643	10.54809805	10.43811726	10.66650209	10.9225111	10.7541793	10.69627752	10.6757348	10.85144221	11.0957095	10.23958994	10.22690482	10.34303663	10.27790042
CAMKK1	7.734553586	7.16253824	8.092258717	8.305819624	8.016204856	7.796984107	8.45524135	8.362786159	8.242765154	8.389967816	7.862148524	8.097513631	7.654073197	8.743451301	8.08584153	8.793223836	8.441687822	8.383513127	7.431505462	7.155440536	7.625387363	7.855088625	7.540935008	8.293095633	7.166120694	8.188540757	8.672735477	7.507397892	8.947795701	7.86900711	7.594141856	8.55495739	8.29325799	8.941985694	8.480207373	8.242063623	7.981982671	8.606365155	8.756750835	8.504103976	8.324545527	7.751957496	8.423984781	8.408066647	8.013410449	8.190841968	7.901605675	7.427314653	7.677021272
RECQL	7.103962038	7.399127451	6.793013474	7.271239263	7.066995309	7.297849013	7.171774727	6.727406547	6.592288397	7.199256017	6.825115062	7.519868238	7.119636087	6.851376105	6.947010045	7.225912795	7.089413922	6.932466394	7.239932804	6.756703751	7.320224208	7.13066002	7.549025884	7.701017349	5.449442409	7.029090452	6.858170088	6.787609904	6.920695175	7.300318783	7.539548169	7.170616556	6.980680492	7.438238231	7.158849073	7.314295729	7.020723077	7.33919474	7.070532722	6.981955682	6.851076366	7.42039768	7.057456882	7.244857049	7.466481389	7.039051803	7.136314703	7.503846218	6.587341307
VPS50	7.861618306	7.809642427	7.906713933	8.25792344	8.06555306	7.896133447	7.845872684	7.890950537	7.854421242	7.85019162	7.643687828	8.122185839	7.664516116	8.00341817	7.601935922	8.076821774	7.755669475	7.626212647	7.677581255	7.572443514	7.612048052	7.852467459	7.816096342	7.920467653	6.420070606	7.713572477	8.054761787	7.509479746	7.835616672	8.164495539	7.634115976	7.974655879	7.971361357	8.221098278	7.824737606	8.21099598	7.489498289	8.102070954	8.383716434	7.888268943	7.802780951	8.053711123	8.080338677	8.097769049	8.186911176	8.067257586	8.023483976	7.897573739	7.39847019
HSPB6	2.556265766	5.537030585	4.498010587	5.288447836	3.318505855	3.624001054	4.33233567	5.126961522	3.478886182	3.906285071	4.288371742	4.080617564	4.041067156	4.270246722	4.621503591	4.828669313	4.333243537	3.806797495	5.374060122	4.097541939	3.941028655	4.708976311	3.552784159	5.098451303	4.28058963	5.269802006	3.688552735	4.449259472	4.677031217	4.061340372	4.515336068	4.761365599	3.147268012	4.345548571	3.893692475	4.577683286	4.062776208	3.816232611	3.166387258	4.558502952	4.201143091	4.501760394	4.35465453	4.819919295	4.268336034	3.848543789	4.118007681	3.962994651	3.822753297
ARHGAP33	7.850506924	8.259770791	8.423037621	8.703009451	8.192247737	8.566333217	8.505563799	8.589701896	8.338917945	9.052841329	8.498729601	8.216907503	8.665472723	8.543727668	8.498759092	8.421897564	8.480641284	8.637052478	8.719390226	7.881126705	8.992150287	8.805816222	8.672924951	8.95115434	7.186723094	8.913378686	8.674201812	8.378965197	8.268448873	8.475104938	8.686233569	8.272685674	8.672227215	8.930873033	8.171889819	8.340204504	8.49671601	7.903489284	8.682087085	8.626586001	8.853169334	8.222288541	8.525578037	8.68785209	9.054591159	7.900281657	8.102568936	8.570997356	8.314843838
NDUFAB1	4.120219953	4.8035431	5.031207853	5.148129912	4.629525589	4.478947457	4.260296038	4.736982166	4.708117559	4.759403285	4.411173957	4.845808698	4.51645476	5.095138381	4.863875444	4.766499334	5.150874298	4.232326891	4.685145448	4.152717605	4.760391769	4.419831989	4.19552547	4.938976697	3.255685317	4.687542616	4.313081696	4.236905589	5.110367522	4.664199582	4.460808907	4.903467636	4.921867141	5.48959869	4.755460795	4.888967503	4.483248191	4.535187928	5.062323919	4.745075485	4.788604087	4.046968403	4.675916416	5.085998209	4.666597742	4.943961444	4.701927369	4.599866913	4.193596135
PDK4	11.55651174	12.41813223	12.07400593	11.9029037	11.62677735	12.4494038	12.78290388	12.28443176	11.05190461	11.98973172	12.21410584	12.01680285	13.04189909	12.38850786	11.74870729	11.88253261	12.60741697	11.46518104	12.88598891	9.967742177	13.47256312	12.97078482	13.02105828	13.04751256	10.76143403	12.05997368	12.28504568	12.63701699	10.63893239	11.53185578	12.49032523	12.37664817	12.23340716	12.06904309	11.88124009	12.18493954	12.35738445	12.49264058	9.793372923	12.68928331	12.43576136	12.53258013	12.16921704	12.23935663	13.38591732	11.78671412	11.50019241	13.08463711	11.13743406
SLC25A13	7.349578035	7.616294328	7.544345642	7.181863364	6.540254548	6.984031696	7.112130588	6.396156779	6.612657367	6.673933864	6.847611012	6.914766366	7.360372505	6.919160823	6.720305108	7.277303677	6.687183549	6.449294931	7.373021796	7.500727501	7.628026039	7.434756597	7.41119394	7.005762276	5.505680281	7.067886224	5.819894775	6.441413783	6.505177821	7.028233238	7.242920993	6.64186823	6.564530409	7.500866712	6.6403286	6.977019785	7.042108119	6.928325555	6.616218856	6.481480773	6.539510493	6.786043873	6.803616187	7.348936789	7.774807049	7.110619033	7.18918703	7.770057717	6.093065036
ST7	7.469785178	6.962576562	7.499484051	7.831317712	7.551784951	7.567412277	7.408048127	7.540812832	7.398880192	8.056644034	7.709802641	7.742703649	7.607913628	7.723678277	7.610272155	7.852362514	7.625861827	7.773506797	7.631361228	8.0771475	7.384067573	7.739272894	7.33190689	7.695445233	6.430339157	7.6697883	7.716661205	7.914702657	7.777625432	7.861824363	7.592770923	7.902057899	7.703099927	8.001585145	7.591646218	7.731913123	7.578720587	7.48411227	7.863459267	7.698381386	7.268016366	7.492714524	7.767964059	7.89026824	7.465090924	7.804111025	7.444760675	7.96187581	7.56738806
ST7-OT3	7.469785178	6.962576562	7.499484051	7.831317712	7.551784951	7.567412277	7.408048127	7.540812832	7.398880192	8.056644034	7.709802641	7.742703649	7.607913628	7.723678277	7.610272155	7.852362514	7.625861827	7.773506797	7.631361228	8.0771475	7.384067573	7.739272894	7.33190689	7.695445233	6.430339157	7.6697883	7.716661205	7.914702657	7.777625432	7.861824363	7.592770923	7.902057899	7.703099927	8.001585145	7.591646218	7.731913123	7.578720587	7.48411227	7.863459267	7.698381386	7.268016366	7.492714524	7.767964059	7.89026824	7.465090924	7.804111025	7.444760675	7.96187581	7.56738806
CDC27	8.233436877	8.38235676	8.276471317	8.766197965	8.298194734	8.468448124	8.213915502	8.346943236	8.105805771	8.331167519	8.14128158	8.500353258	8.30855201	8.465943967	8.348373097	8.60022767	8.505701329	8.146928149	8.358320377	8.465011103	8.189579392	8.266662319	8.388529018	8.655321794	7.237632912	8.519109498	8.252532992	8.061598637	8.389581197	8.50641331	8.479661403	8.283448083	8.348503369	8.653357669	8.398204184	8.662506254	8.101157275	8.599669563	8.466613936	8.268839157	8.025380457	8.456824951	8.50678532	8.425506148	8.468454032	8.516672959	8.273271833	8.215875218	7.91852796
SLC4A1	3.221863795	2.322390982	3.488839447	3.341269968	3.048406696	2.49365531	3.402882562	2.573131352	2.435936771	1.928696934	3.00126713	2.719214089	3.750525906	2.319836495	3.067590858	4.302459043	3.072775599	2.986240801	2.76850422	3.560764329	2.521203201	2.100703042	5.382952945	4.619049359	2.977095346	2.755470152	3.393200087	2.959769764	2.951428126	2.485537115	3.336241034	3.746758092	2.304930945	3.228174504	3.052922842	3.060342402	3.428935184	3.050316056	3.155195786	3.329909475	3.609806714	3.121633899	3.514792196	4.876959816	3.124268034	3.125631774	3.136445761	2.127830948	2.965967938
HCCS	4.364468782	4.783035597	4.609230117	4.954752993	4.645247286	4.362848842	4.368042287	4.637854403	4.507015003	5.175023096	4.529472499	4.724332201	4.544655774	5.068077266	4.627407818	4.89216406	4.640124728	4.268511753	4.322045469	4.142169408	4.337012539	4.540578642	4.103816596	4.907136223	3.096633208	4.512137945	4.025666046	4.359811111	4.618822971	4.754021135	4.105125924	4.450058799	4.933437358	5.268950077	4.501936601	4.861692835	4.191974464	4.944072751	4.683695162	4.494028129	4.677620267	4.268624292	4.484752639	4.764117906	4.468966593	4.719674625	4.67329352	4.687564746	3.948422924
DVL2	7.282550589	7.570686034	7.433903687	7.282563553	7.459624761	7.381471995	7.549067397	7.491947282	7.046416969	7.983555573	7.93043125	7.146373521	8.013413614	7.266155481	7.758987741	7.827122841	7.57514353	7.872134732	8.23952836	7.274893576	8.14072222	7.833818186	7.693289958	7.721175872	6.575961088	8.03930781	7.642713348	7.738714111	7.34667319	7.261016164	7.816266771	7.60125446	7.625255836	8.013474958	7.654131732	7.480582242	7.679395389	6.97142114	7.550376555	7.436383939	7.777303045	7.497906883	7.538327313	7.63089481	7.927086059	7.156607547	7.217334321	7.272562299	7.365794021
UPF1	9.561120175	9.788482109	9.639212466	10.1166864	9.717451238	9.701516543	10.23421037	10.10558097	10.02383607	10.18093869	9.85932176	9.889412051	10.27039931	10.24773011	10.0288478	10.33676045	10.42708898	9.98751521	10.21872859	10.33587558	10.36238335	10.24940155	10.1921446	10.64729914	8.87518204	10.22398253	9.835678184	9.669686965	9.960130092	9.7315143	10.06089001	10.21982857	10.01451067	10.85495333	9.832269117	9.732030901	10.08320524	9.733150693	9.882244842	10.46856301	10.58844422	10.14154821	10.14660456	10.386346	10.36070132	9.687883355	9.847564842	10.17213185	9.635565563
SKAP2	6.577145569	7.294415411	7.034962366	7.484895869	7.476880175	7.140767595	7.357966491	7.189699431	7.091057435	7.237967735	6.967716427	7.37882682	7.229624083	7.474356673	7.173115593	7.094431056	7.273113641	6.819459394	7.35964455	6.195146697	6.89826553	7.225564919	7.500524384	7.77147294	5.938575744	7.302500011	6.770605202	7.025021988	7.263748798	7.141652106	7.3492613	7.172770977	7.383300692	7.797336109	7.013963863	7.167784915	7.106886601	7.231526791	7.66713552	7.418121573	7.198465939	7.090170317	7.382636222	7.460491326	7.333699724	7.328713593	6.960030193	7.243580627	6.535422642
SLC25A5	7.791148308	7.595070556	7.551539133	7.888854199	7.712788043	7.583295155	7.264186349	7.356427689	7.626395327	7.821541464	7.571261015	7.822251352	7.674549951	7.83281123	7.555126266	7.845360672	7.392747331	7.624896223	7.430775397	7.273607963	7.477143881	7.553067504	7.000168803	7.719347476	6.01290461	7.646926636	7.279372018	7.192239421	7.716934708	7.966242411	7.762611082	7.614444681	7.592677404	7.845083352	7.344650274	8.090310268	7.439139262	7.876867926	8.369611975	7.510707061	7.270520894	7.311582239	7.695771848	7.591644825	7.748145351	7.610711954	7.802232837	7.722984687	6.977007524
POLR2J	6.109162625	7.046795307	6.000662456	6.744307413	6.022263289	6.412927944	6.499755226	6.641399682	6.97099485	6.486286319	6.030079941	6.227544638	6.610101383	7.16594153	5.634450064	6.568370125	6.859532031	5.448608463	6.092404133	7.440231231	6.680783963	6.661655279	5.703825696	6.801890739	5.825067829	6.254685225	5.35805772	5.666087527	6.487740882	6.101154904	6.41325763	6.766666796	5.153493893	6.894962904	5.990379681	6.81455424	6.258789249	6.249235315	5.985907893	6.205970182	7.119968496	6.613791983	7.074082423	7.50639555	7.045189689	6.144255594	6.002763816	7.005296217	5.884959785
DHX33	8.122539819	7.892117322	7.783119992	8.146154709	8.00957425	8.210513136	8.050980759	7.687320037	7.579501638	7.869203163	7.759171917	8.144491479	7.955912928	8.098637143	7.92631306	8.330086987	8.093199266	8.03200734	7.99054841	7.709518562	8.199439038	7.746262391	7.959359649	8.330047126	7.021497964	8.140249981	8.260305679	7.721095511	8.220639442	8.163274832	7.996721298	8.271076858	8.182189913	8.529559033	8.058058373	8.299043288	8.028568375	8.195197808	8.282559259	7.870758757	7.729731893	7.858703943	8.320315761	7.920393485	8.058464704	8.171413816	7.9184593	8.060760024	7.775956464
THSD7A	8.407930863	8.019453244	7.817900598	8.623750468	8.556247707	8.567492054	8.121777071	8.168835511	8.331125594	8.142860535	8.131896125	8.271703514	8.277192921	8.116369536	8.310663836	8.302964948	8.304011702	8.507606978	8.749807633	7.667233868	8.326690636	8.131253088	8.492218721	8.546921133	7.169610698	8.320740023	8.384926928	8.420473609	8.990258428	8.439294284	8.683176063	8.693316142	8.474654446	8.70135813	8.6015147	8.618873374	8.503978704	8.997421333	8.853911772	8.420579362	8.00666239	8.597623223	8.741723365	8.030068171	8.526345084	8.691495674	8.136811974	8.342520435	8.357013407
LIG3	8.962259742	8.898786742	8.384294552	9.054143365	8.54827981	8.80132333	8.756023475	8.564812259	8.715336195	8.702129536	8.73508608	9.009706849	8.975703022	8.758943663	8.57204865	8.889877944	8.783509133	8.857896137	8.995784745	9.070791934	8.601779694	8.834473111	9.008451782	9.07482706	7.608717419	8.790150549	8.429713708	8.327179134	9.106669786	8.975456523	8.749507682	8.678816495	8.822409771	9.178788509	8.740197167	9.063443381	8.8540406	8.650968403	9.015077149	8.645545937	8.576640075	8.879334674	8.930010611	8.546852117	9.050583538	8.828322079	8.574513713	8.685031913	8.70449537
RPAP3	7.881130414	8.210306795	7.870113126	8.225624656	8.01583663	7.935708498	7.937805728	8.013529964	8.073464187	7.932597636	7.952596691	8.201805139	8.121345798	8.248155311	8.078474101	8.373476824	8.213343338	7.877346948	7.940291926	8.327771475	8.09959542	8.069853953	7.745254369	8.382313866	7.010104341	8.01621498	7.75166278	7.713897237	8.181757022	8.058951961	8.04929489	7.948116791	7.954520761	8.420249899	8.062562001	8.28537341	7.890226357	8.234164414	8.342360556	8.150806987	8.248618189	8.199823589	8.163983785	8.376264103	8.389024878	8.148481342	7.875656659	8.083371855	7.262636731
ACSM3	5.778773148	5.621206909	5.084597449	5.724329324	5.45828706	5.779655664	5.563574309	5.168947808	5.176431861	5.522108947	5.883280004	5.624884106	5.271748402	5.511699884	5.351325943	5.136307698	5.794562851	5.347800842	5.658389765	5.74914173	5.871980219	5.988931189	5.942169962	5.747503427	5.245733084	5.563109563	6.057325915	5.866570274	5.511876195	5.416869093	5.961215165	5.886520894	5.680382247	5.740834891	5.82070909	5.774560549	5.462561082	5.211904023	5.853501066	5.967457982	5.627996484	5.198244321	5.917746215	5.465231061	5.459312932	5.85907475	5.107465233	5.779114196	5.466130068
REXO5	5.034674242	4.800889992	4.561796757	4.853784083	4.100785807	4.096336652	3.889330296	4.200039403	4.102576112	5.025111651	4.835707306	4.480788303	4.736909718	5.243517939	4.32985991	4.445956249	4.84305118	5.265910761	5.104199531	4.54986998	4.546264248	3.065531677	4.83844721	5.261654739	3.407179166	4.470556691	4.413503232	4.23984136	4.914628325	5.068605281	3.737122513	4.627158922	4.60240168	5.523004338	4.874598297	5.293721548	4.553497629	4.833179019	5.284522224	4.209591755	4.598129112	4.391683857	5.533612979	4.427825739	4.337616203	4.729601839	4.678210877	2.864996071	4.767716772
CIAPIN1	5.990824138	6.269735131	6.097793285	6.297277966	6.336430887	6.168155911	6.312482578	6.119962278	6.126326068	6.462151949	6.242160528	6.588664368	5.918127174	6.438918816	6.546167466	6.297344207	6.22513902	6.401298893	6.478949632	6.063756187	6.180745914	5.979356927	6.111354925	6.435274833	5.058783382	6.267147513	6.333552695	6.073455281	6.631331593	6.46546189	6.218455803	6.338599677	6.420770142	6.551973268	6.35217812	6.641845184	6.431261069	6.420406167	6.935314877	6.462861928	6.144320063	6.210384392	6.692795159	6.087102785	6.144289817	6.276399785	6.212890345	6.267626568	5.786317981
SPPL2B	8.526060824	7.791176676	8.00280435	8.239811807	8.013716958	8.112373551	7.993610327	7.74280327	7.456095805	8.561898719	7.923479353	8.186858978	8.431449931	8.123966592	8.045605797	8.483537846	8.614225775	8.338978458	8.570415617	8.45659107	8.579110013	8.27508015	8.55209033	8.506395842	7.452566578	8.606036577	8.355384464	7.807424947	8.469183886	8.182722911	8.702940596	8.233544378	8.376914568	8.290714111	8.320417606	8.38335446	8.633093229	8.355166064	8.506581957	8.07777595	8.373594417	7.939707619	8.047764935	7.508786765	8.450398481	7.863633179	8.117772449	8.030041144	8.048428412
FAM214B	6.781501959	7.268723478	7.34186517	7.5518352	7.24313487	7.320765225	7.13950781	7.305879432	7.142429781	7.587163779	6.995938052	7.130118092	7.686834151	7.025363573	7.533392587	7.623388717	7.331239834	7.599884734	7.837109119	6.996360379	7.375052169	7.387345764	7.664244097	7.874907201	6.044863503	7.267815256	7.434486526	7.158714316	7.144078504	7.75812818	7.154740417	7.196416254	7.676569922	8.105596478	7.089651904	7.251252003	7.235680013	7.41592852	7.308507861	7.430478338	7.335191864	7.393391996	7.498253839	7.546473638	7.481694537	7.390544341	7.327407133	7.488762077	6.724630974
PRKAR2B	6.71247631	6.881773611	7.07323828	7.85114989	7.520243281	7.278087756	7.506881609	7.496134806	7.302438353	7.35957257	6.908045858	7.444817774	6.962091885	7.864174137	7.601599678	7.841669726	7.745599419	7.242418453	7.025807152	5.770749756	7.081361282	7.38253738	6.71935107	7.719632164	6.214393062	7.333925817	7.923749328	7.06018154	7.689486056	7.103607977	7.392959952	7.594147515	7.702779037	7.969693422	7.365590466	7.634258999	6.994204632	7.689559453	7.493378658	7.629303195	7.325524644	7.345838636	7.643482479	7.748018618	7.321807129	7.592057413	7.233822458	6.768389748	6.866023879
MSL3	6.717551134	7.355144362	7.154189073	7.683362088	7.244036771	7.146896413	7.245308516	7.236362155	7.037328602	7.226213976	7.171063895	7.416214712	7.170250262	7.065129598	7.404887758	7.768423812	7.524001797	7.322050152	7.400130278	6.668908851	7.350293333	7.221163899	7.214653577	7.590908528	5.812729865	7.262670128	7.171233637	7.11731447	7.398650505	7.184767766	7.275318353	7.297720841	7.345391069	7.684049628	7.396619069	7.610486886	7.189743003	7.341907512	7.403117933	7.226836598	7.307702235	7.306895928	7.410501818	7.484381732	7.422389329	7.20966123	6.956146504	7.111849936	6.813921122
CREBBP	11.21326207	11.60381904	11.37268406	11.71361806	11.3204465	11.37572838	11.64343903	11.69262349	11.26686823	11.63612427	11.63887382	11.45438704	11.62302463	11.80011802	11.46832405	11.77736994	11.70143514	11.39891798	11.64042593	11.85449022	11.96248471	11.88397351	11.40116271	11.74982991	10.49316395	11.68646669	11.44033471	11.15310745	11.33394437	11.27008255	11.51015294	11.74608132	11.410106	11.97041193	11.59274678	11.31734449	11.45512318	11.36499272	11.46466735	11.70728142	11.90864296	11.64605585	11.66400004	11.75596583	11.93159892	11.08164969	11.07794858	11.62463465	11.06770349
TSPOAP1	10.54930198	9.823531051	10.76016947	10.91446749	10.64325369	10.30988274	11.00965783	10.97068956	11.02495354	11.17901615	10.76842775	10.8692728	10.63467053	11.14986925	10.67963645	11.2115276	10.99685638	11.11742628	10.43377093	10.27305613	10.63137981	10.51193388	11.02715371	11.07105722	10.15266403	10.99766296	10.83405983	10.45773306	11.50312229	10.84821461	10.57925858	10.6006639	10.95197921	11.45623771	10.89572229	10.73284165	10.80235767	10.56003357	11.37228575	10.84524036	11.14047889	10.59794782	11.1312289	10.54079448	10.76176229	10.72327701	10.31496677	10.51051096	10.52019187
PON1	3.549977293	3.405841535	3.7903727	3.44322106	3.7842085	3.530825702	3.380083143	2.731486009	2.190282034	2.899587792	2.836182041	2.472884925	2.417097279	2.767578335	2.972252308	3.314434913	3.424600533	3.273188123	2.882515367	3.223733821	4.248954087	4.00791394	3.879635676	3.292051527	1.771557621	2.602977361	3.225479832	2.92495492	1.864409096	2.795437839	2.932171087	1.621068347	2.836082816	2.795016981	3.389493935	3.0595854	2.899727114	2.819001639	3.585992986	3.182359179	2.73841747	3.391261059	3.481435633	2.925378883	3.553394963	3.809668103	3.502031517	3.878883357	2.973294418
GCFC2	8.211772512	8.20665812	8.097843296	8.189494522	8.026591799	8.078651917	7.791884085	8.001167199	7.827308392	7.870885804	8.135122891	8.030252757	8.089756786	8.012225826	7.979423385	8.241504434	7.810756913	7.738903574	8.315767737	8.060919386	8.351430831	8.019847104	8.059321822	8.491980683	6.907424732	7.851013991	7.748306286	7.666171703	8.099216613	8.007779516	8.130141452	7.93901444	7.985009287	8.146186763	7.941108317	8.469850346	7.823343364	8.474350312	8.182167492	7.835952676	7.889320574	8.323430313	8.280345768	8.026231537	8.366904643	8.192920331	7.933663222	8.427172067	7.815589073
WDR54	7.085247763	7.279701732	6.941889993	7.309049905	6.805733622	6.837734068	7.217348601	6.715823998	7.017699332	7.121800214	7.49996265	7.220727595	7.327266213	7.212418396	7.349712176	7.716315212	7.12289709	7.379949494	7.229012939	6.773151659	7.546766517	7.297034058	6.106545132	7.220634131	6.150710073	7.178800411	7.144866044	6.921360354	7.684876111	7.372082028	7.107063823	7.254031344	7.616314065	7.774942306	7.521783943	7.382143445	7.028261362	6.688738	7.857454084	7.019428829	6.916539864	6.979137236	7.317494552	7.031310473	7.785134335	6.760914965	7.34129064	7.402496544	6.975360197
CROT	6.802632566	6.78162052	6.428790167	6.980044922	6.769739786	7.148256784	6.286345595	6.467693842	6.411959951	6.589889146	6.614325565	6.76498078	6.473363991	6.512087782	6.288118649	6.477919964	6.326451806	6.204909149	6.728711203	6.560406102	6.273222251	6.252101582	7.044436018	7.107519157	6.013832567	6.583371901	6.720503262	6.401998762	6.766723974	6.720061048	6.715581877	6.669812401	6.51168984	7.07766702	6.314663079	7.15926485	6.66957714	7.308300973	7.454922547	6.480188234	6.694108995	6.563019721	6.842611479	6.360119467	6.944960435	6.888552611	6.86679431	6.852835803	6.282012524
KMT2E	11.75634759	12.31937806	11.89623573	12.133349	11.71739862	11.70639233	12.00904989	11.932374	11.82722671	12.04101154	11.97733291	12.13780058	12.29322525	12.23985243	12.10185371	12.49551365	12.16048644	11.82486862	11.97282151	12.44238397	12.47346299	12.28041833	12.19208461	12.26443767	11.02324894	12.01563268	11.6884827	11.6344469	11.86017327	11.87967489	11.97135593	12.11083495	11.83796002	12.18280117	12.04738961	12.03209084	11.80380008	11.95091143	11.84669189	12.13948411	12.22926872	12.180146	12.19489102	12.25168486	12.37749688	11.86824067	11.83912227	12.03544336	11.65074451
RHBDD2	6.288214053	6.325508751	6.72963186	7.285695633	6.528738675	6.653892057	6.465726632	7.05525049	6.653882778	7.44452289	6.675860797	6.555605598	6.606702734	6.908270083	6.544722909	6.877863008	6.822246681	6.724125169	6.492332016	5.43933838	6.416140413	6.64606319	6.090524236	6.840724874	5.201902783	6.96017797	6.88944494	6.456833459	7.07497259	6.72128874	6.523177093	7.008090699	6.841060175	7.33043289	6.568868594	6.863785986	6.543431456	6.580774569	7.182456921	6.533545151	6.528128773	6.528276389	7.056881354	6.963266726	6.766134476	6.534057218	6.395055005	6.293946367	6.253938799
SOX8	10.63816618	10.25539993	10.34491123	9.964027782	10.16125217	9.949181297	9.967626433	9.368323652	9.481371024	10.25424859	10.18844186	10.03040327	11.04294938	9.926545263	9.346108996	10.63739465	10.08104528	9.972888274	10.07833525	9.039658986	11.41888902	11.03111207	10.46653935	10.31830979	8.023035856	10.16391895	9.413525502	9.769653366	8.904594086	10.09026068	10.29835362	10.18324182	10.23018136	10.1216765	10.00317171	10.32679752	10.18386225	9.526593106	8.918812346	9.428313098	9.866833457	10.53438561	9.928276116	10.59903977	11.15791469	9.662198173	9.975255406	10.42495086	9.233650279
IBTK	9.889312735	9.98104138	9.717917564	10.07009669	9.890172521	9.919919903	9.628881757	9.425873521	10.08180267	9.67660636	9.836514496	9.954367625	10.06122113	10.02520073	9.837928916	9.920271705	9.800976785	9.76682015	9.874494948	10.15516157	9.795567526	9.785360259	9.675238947	10.01667587	8.685059728	9.684253538	9.559067402	9.259022803	9.785541457	9.796997706	10.0173673	9.765470811	9.830263146	10.14870097	9.859236075	10.22962542	9.794517368	9.841601195	9.754454625	9.691237314	9.58921523	9.993317449	10.1795576	10.0051843	10.3562142	9.983613243	9.800089223	9.937813725	9.51278027
ZNF195	8.665014889	8.446722042	8.768577205	8.552372572	8.695716236	8.842759746	8.538901728	8.318249412	8.073830747	8.772164849	8.360804295	8.614276343	8.802841338	8.345832527	8.192611622	8.692446141	7.54508672	8.427763261	8.569550552	8.601758491	8.529255389	8.572051488	8.709377804	8.60715713	7.253060385	8.401776539	8.280858159	8.040894478	8.824078541	8.81426683	8.699496579	8.460740668	8.514248387	8.765234365	8.147980633	9.061046953	8.417147155	8.798857234	8.347580161	8.60280843	8.384859205	8.446756215	8.408095451	8.704599385	8.74790851	8.756962855	8.761506981	8.195744195	7.847598355
MYCBP2	11.28336383	11.42010191	11.45858019	11.972383	11.53088997	11.48023789	11.53223766	11.67278083	11.64676144	11.71723203	11.41050078	11.625691	11.22848331	11.84264158	11.55824662	11.89216302	11.73856262	11.45285806	11.15171094	11.09489178	11.28308723	11.31048419	11.17849768	11.54177047	10.41978873	11.4472396	11.60264922	10.99063102	11.92089314	11.61549868	11.25444246	11.66509622	11.62568049	12.06465586	11.6624172	11.81330714	11.2690983	11.71624743	12.17276395	11.59951557	11.56472654	11.4692344	11.79834064	11.73177012	11.59397955	11.52835595	11.44441095	11.28567921	11.10654911
FBXL3	10.18382397	10.30554367	10.1727514	10.27017234	10.41989967	10.42778923	10.36902603	10.03744152	9.970571723	9.899186161	10.06406702	10.32459354	10.38598216	10.34691461	9.98547463	10.30080239	10.26380543	9.824985039	10.28120056	9.999281582	10.33565655	10.47454286	10.54181892	10.70451113	9.002267632	10.13550946	10.32389499	9.951332982	9.833538779	10.14359375	10.35709804	10.32045385	10.19843117	10.41521842	10.43758905	10.68406706	10.13127982	10.5484491	10.08000712	10.2671778	10.39531568	10.6338981	10.26025601	10.3409103	10.69829591	10.31929389	10.11902598	10.68704273	9.650863859
ITGAL	4.301287659	4.589684775	3.557804498	4.019287049	4.555111511	5.331473851	4.589049006	3.249085435	4.73235596	4.14414142	5.294718101	5.400659904	4.793496644	3.784699076	4.541766925	4.264940446	5.199656711	4.695281747	5.717832331	4.485631882	4.941283398	5.167969349	6.112975327	5.365410249	4.513960328	4.745846839	4.460464424	5.267601642	4.744212983	4.001958825	5.231826174	4.048126976	3.615811588	5.540378553	4.511680564	4.166656054	4.903224056	4.450234485	4.484206527	5.165422991	4.812350642	5.451165208	5.349567865	4.228736208	5.104928636	4.052697083	3.913580086	4.92139476	4.548054327
PDK2	8.175400412	8.173794538	8.34811256	9.077421458	8.268673173	8.298924989	8.744027905	8.69617686	8.453880227	8.360662939	8.26296216	8.220850859	8.341706469	8.927878729	8.333160887	8.913736507	8.880565495	8.842812933	8.668151884	9.184199052	8.400772908	8.696451197	8.730148055	8.788121171	7.354315293	8.370667727	8.561036772	8.458956861	8.717778841	8.655330825	8.43426595	8.728495434	8.554670417	9.058702663	8.396294762	8.763651545	8.651513992	8.646235973	8.469442211	8.652317516	8.623927805	8.475581367	8.971962859	8.711699982	8.579609459	8.376468372	8.483207343	8.511417838	8.23652332
ITGA3	7.759720698	7.42143619	7.693904436	8.166450375	7.644273556	7.720969231	7.765687358	7.705463068	7.841025577	8.384267077	7.73955429	7.759716422	7.567175452	8.197590438	7.957878857	8.02276017	8.088940979	8.22659953	7.969402898	8.188281181	7.687367561	7.606596068	7.620849029	8.485974932	6.9488111	8.048722695	8.200514685	7.59124753	8.193473955	7.875445237	8.024777336	8.061891155	8.13059027	8.485700945	7.920181268	8.065840692	7.847459658	7.798913893	8.30859533	7.818727503	7.991860521	7.764538028	7.972119343	7.510311957	7.609325768	7.925678557	7.61365822	7.282460525	7.810173603
ZFX	10.66797978	10.50148573	10.39470872	10.78044881	10.04945431	10.63893533	10.40718478	10.58589353	10.11523708	10.45530482	10.64869577	10.65100286	10.76493835	10.5325985	10.41563137	10.63820777	10.6879838	10.44374027	10.947212	10.80659647	10.86382675	10.77088768	10.96579988	10.90871906	9.422561019	10.55485371	10.76228735	10.32159427	10.36657468	10.60358221	10.77621547	10.56561848	10.3564304	10.70914175	10.67483646	10.71921987	10.58279137	11.2296701	10.4221982	10.68700329	10.63284443	10.91357196	10.75477593	10.64973272	10.82600314	10.30518962	10.46282954	10.99289127	10.27844872
LAMP2	11.46876685	11.44688631	10.98794926	11.1744664	11.0069378	11.23871605	10.86340034	10.37305301	10.67781657	10.50630247	11.22593888	11.09587381	11.57642447	11.20674436	10.38475816	11.00476395	11.02931744	10.55596525	10.84075561	9.771982878	12.12534135	11.84013485	11.23920127	11.53623349	9.15817879	10.98288124	10.55164977	10.71757854	9.859927609	10.67949057	11.40386449	11.14060064	11.00224357	11.02527017	11.09951714	11.48681498	10.8370973	11.03686411	10.05935995	10.78197825	10.39433718	11.47368878	10.75624132	11.33404455	11.90759364	10.82629643	10.9070016	11.57288282	9.987715188
ITGA2B	5.71158025	5.725845991	5.249538112	5.506176299	5.676071208	5.177723631	5.965371075	5.12362351	4.923527685	6.017185979	5.854953197	4.80440928	5.861558737	5.972580831	5.134620387	5.857673912	5.713989237	6.118805631	5.310625935	5.518135386	5.266237631	5.700370316	5.156588699	6.392233801	4.18011704	5.500290605	4.701579352	5.698819249	5.669854689	5.02547543	5.670946447	5.420273242	5.846982995	6.153198319	6.189221056	5.931217316	5.473628601	5.369433323	6.472599463	6.011459929	5.801998759	5.408640668	5.788022161	5.694192911	5.211278635	5.337357111	5.574099262	5.390409663	5.614586916
ASB4	7.384000177	7.43188613	7.426150609	6.990422494	7.207310955	7.212247159	7.414021578	6.960238495	7.096141898	7.186852645	7.184002063	7.323302422	7.339954109	7.332371771	7.367544688	7.51582466	7.422514067	7.258892867	7.56496022	7.261764592	7.279492142	7.053103041	7.386416321	7.255234285	7.108948107	7.275779274	7.61885805	6.965274397	6.879555194	7.070052249	7.481856106	7.443018379	7.165957754	7.351733091	7.337823478	7.582841301	7.411921382	7.494081422	7.286962319	7.38375914	7.383855899	7.117203504	7.669395399	7.523007725	7.672342762	7.540248191	7.282560454	7.428369394	7.102648769
GDE1	8.622198906	8.618655103	8.562842849	8.713234349	8.762626136	8.682020996	8.521601344	8.540151843	8.385838651	8.674020778	8.620214929	8.708822721	8.782346227	8.697405232	8.368949992	8.773802711	8.568443966	8.341956478	8.43336169	7.859560915	9.101962943	8.92365262	8.703469246	8.650510911	7.086062722	8.543462955	8.661424792	8.469538501	8.492596417	8.422853994	8.644861517	8.927285832	8.813732058	8.812283107	8.729391681	8.814840031	8.649786997	8.894265254	8.853869981	8.765579554	8.774166141	8.754887846	8.877997575	8.785642167	9.063107998	8.794588749	8.589673416	9.012517514	7.869466072
REX1BD	6.251283028	6.901440576	6.606612401	6.948350745	6.654530321	6.644764886	6.717454497	7.140622824	6.688651727	7.169179949	6.749049407	6.822707503	6.790438541	6.982206696	7.290448415	7.240982786	7.107780708	6.665492408	6.940022994	7.381816447	6.822745624	6.772932738	6.967285533	6.847759778	6.139797588	6.877025447	6.552627224	6.492596623	7.302159326	6.899198386	6.666387097	6.502367304	6.829990236	7.412769324	6.897588385	6.866066497	6.868735351	6.70099843	7.043526333	6.850912649	7.311417331	6.878526225	7.136497926	7.109755938	7.078200031	6.566447144	6.468748574	6.687644945	6.514696744
CRLF1	5.85410459	5.435625808	6.046486238	5.908038511	5.947738651	6.989594377	6.129503568	7.137189084	6.019528637	6.369635541	6.531521344	5.910726706	6.7718209	5.356253572	5.834163455	5.571381607	5.979342908	5.857450906	6.484323371	5.025308313	5.522977605	6.445935159	6.736049785	6.06933377	6.295047521	6.407623883	6.817138687	6.107006083	6.056296506	6.352244562	6.216799973	6.416718926	5.888221102	6.524401249	5.922932277	6.642557107	6.346479384	6.114216958	5.943051505	6.344231073	6.556819694	6.508543499	6.495054076	5.888573968	6.180928713	5.820916041	5.247666635	5.908279708	6.149419711
OSBPL7	7.683958822	8.154505754	7.681849409	7.456318407	7.80766494	7.599204638	7.997953194	8.231989741	7.475994548	8.543340546	8.322753557	7.601750895	8.566343885	7.697330673	7.674285602	7.912774888	7.834188254	8.302857176	8.05113489	7.115505669	8.074911183	8.252912992	8.25653237	7.861373774	7.134959945	8.322305121	7.645482507	7.930126378	7.800766442	7.561079514	8.189254718	7.818064612	8.028697331	8.314292305	7.699390342	7.806161113	7.99002238	7.370271073	8.321188908	7.724261328	8.071575485	7.88073334	7.672017535	7.66451874	8.168890192	7.565472227	7.795092605	7.704384967	7.677416175
TMEM98	7.98848734	8.627798652	8.69658245	8.364185385	8.221755927	7.237864739	7.679611385	7.734449126	8.202411029	8.275662084	8.763863086	8.083447938	9.449838431	8.139795554	7.9791769	8.255072619	7.831723059	8.146290966	8.665270467	7.748332639	9.294213564	9.135995105	8.635014118	8.488980147	6.354495141	8.566242617	7.63567291	7.844289272	6.781488011	8.064896386	8.550506324	8.240400179	8.224332832	8.677694548	7.865859881	8.375967024	8.348618364	7.327664458	7.409096967	7.421976264	7.489975018	8.339215764	8.564534373	9.20125987	9.012608611	8.035799305	8.363584319	9.188580562	7.331570872
MAP3K14	7.200430399	7.361439095	6.956236625	7.629836332	7.212452782	6.822773631	7.433663374	7.232123711	6.998683257	7.924098891	7.108528357	7.290235632	7.743425342	7.526998119	6.96642966	7.400815344	7.452208813	7.591050615	8.040518683	7.631007762	7.306749337	7.423714661	7.491984201	7.837872071	6.684711723	7.736477755	7.128917797	7.575083041	7.689534906	7.2399467	8.33716669	7.007262636	7.210472949	7.995854382	6.513066012	7.450539429	7.38285222	6.939172665	7.194821465	7.499466318	7.407804942	7.432246234	7.422103306	7.097022114	7.233563969	6.591694669	7.501273399	7.111331019	7.081514498
ABCC8	7.777260393	7.151217367	7.526578987	8.132879584	7.569631462	7.594247615	7.508703021	7.734815562	7.150742834	8.602846682	7.939904025	8.022844014	8.071986991	7.824213976	7.933503137	8.224882905	7.860284196	8.190960091	7.885257246	8.051226876	8.0440859	7.394990017	7.849929818	8.25297734	6.975953336	7.999559707	8.582031688	7.433310309	8.449296813	8.208349199	7.707208922	7.919170748	8.319935905	8.510876573	7.849955026	8.31044235	8.156722836	7.737519649	8.551295368	7.800728264	8.059836783	7.44706414	7.977427854	7.552289264	7.497245964	7.381533932	7.656154111	6.913853423	7.796897508
CACNG3	3.850258096	4.431511413	5.605965104	5.738351436	5.269626335	4.955067335	5.364471141	6.070227566	5.54998698	5.839125655	5.156497845	5.150998328	4.341869675	5.793444264	5.271138151	5.535962864	5.567851687	5.165013377	3.900996486	1.405952996	4.569657701	4.753163873	4.399333924	5.404453683	4.065847241	5.456606136	5.564425669	4.973970088	6.28450801	5.066186	4.523003493	5.494101915	5.585792798	6.297073274	5.165712344	5.260805599	4.94320996	5.131035178	5.989797593	5.428541146	5.161705593	4.555825515	5.467407775	5.725642951	5.203768127	5.12097477	4.800595996	3.978318697	4.532168704
TMEM132A	9.647394313	9.241062254	9.748165251	10.03891882	9.889814284	9.809501292	10.00731098	9.725396606	9.706293924	10.52515524	10.03893499	9.653046159	9.962158401	9.57429598	9.69838884	9.767947374	9.621644715	9.946509532	9.956710904	9.607873631	9.743115048	9.987724798	9.76645247	10.08170415	9.099364096	10.04134983	9.94017769	9.951565391	9.739653121	9.839753147	10.05837008	9.779014708	9.808345846	10.01674631	9.423521065	10.01932877	10.02489662	9.938594848	10.09557979	9.721848204	9.51034293	9.764901967	9.983490352	9.545855092	9.686880212	9.783058168	9.665741952	9.698328116	9.345710687
AP2B1	10.85757343	10.7508483	10.94411694	11.32430712	11.10543535	11.09609744	11.26403162	11.00922522	10.76533485	11.1562929	10.865636	11.29406727	11.06899459	11.11998473	10.92853572	11.15469674	10.97286335	10.99451148	11.18464173	10.32217131	10.85980202	10.8703379	11.13636413	11.25572355	9.697156266	11.04446494	11.2396955	10.98851132	10.93542271	11.18917168	11.09206836	11.03385392	11.29563273	11.50493715	10.95396136	11.2686675	10.99849218	11.15008332	11.35177588	11.07789346	10.78081658	11.03368849	11.31172073	11.12887837	10.98908679	11.22205684	11.12974422	11.15120246	10.56849843
ZNF263	7.826080752	8.081511467	7.409718721	8.12997051	7.831845972	7.743903914	7.995094989	7.657055613	7.609050179	8.254041766	8.121943362	7.779687016	8.169154051	7.982280597	7.925931825	7.98344955	8.088867711	7.831100458	8.28119908	7.932482211	8.201327786	7.837922994	7.84120642	8.367693251	6.639494277	7.965213746	7.968796955	7.84542131	7.768732172	7.794588457	8.047326078	8.153002204	8.029823178	7.883975586	7.948894116	7.916381932	7.888424746	7.950828107	8.16861327	8.078428929	8.379570291	7.908246184	8.139772789	7.901033323	8.045454629	7.630030748	7.913432872	7.892189997	7.3973772
CX3CL1	7.642729455	7.613642168	8.316423282	8.181823594	8.054242692	7.909284588	8.208590928	8.447457712	7.981114383	8.888297295	7.674282231	8.190895463	7.674143959	8.019510802	7.923076907	8.273058311	7.985000262	8.215259389	7.873816534	6.91647927	7.71674956	7.847794891	7.639540233	8.256041817	6.820878454	7.911701308	8.0043585	7.705784841	8.240807525	8.227241513	8.135687721	7.890125977	8.06526654	8.484706394	7.749063074	7.987141701	8.01204299	8.165244803	8.911968158	7.993011248	7.898483913	7.884861835	8.239805125	8.269899234	7.661548702	7.950177912	7.934010198	7.838264941	7.533249041
SPATA20	7.331066115	6.950121355	7.134775179	7.471516863	7.001207333	7.077527342	7.540469074	7.164920399	7.126078991	7.898303583	7.709451588	7.519027056	7.614839453	7.605234313	7.533909013	7.397273215	7.571414359	8.029573651	7.849339758	7.336417948	7.719255529	7.221457398	7.475407544	7.552542515	6.352151264	7.533253998	7.877490487	7.614981834	7.643911843	7.668665651	7.874397949	7.172273318	7.352069624	8.172344183	7.296000079	7.54235428	7.596891908	7.401549378	7.163115876	7.212913707	6.957373591	6.949438286	7.531514734	6.680339549	6.850090199	6.669183021	7.474098863	7.25314196	7.103824809
CACNA1G	8.558141372	7.353797164	8.106727674	8.410670109	8.002882322	7.907636844	8.35315501	8.481534375	8.358152056	9.313687507	8.299673118	8.486228693	8.019690272	8.576171706	8.116864982	8.454479009	8.013133072	8.833980077	7.76714319	9.421456378	7.68985421	7.358790575	7.595358431	8.382051063	7.870820249	8.379262066	8.473391485	7.444632424	8.671979069	8.363640862	7.729457001	8.162648268	8.019675438	8.529471771	7.884704521	8.223711525	8.213605389	8.232066011	9.062516401	8.381841952	8.31459996	7.6904022	8.536005526	8.12470177	7.899193854	8.162571783	8.033545641	7.780813038	7.865132114
MAP3K9	7.515803529	6.817365244	7.803384334	8.013540113	7.633800081	7.314746125	7.436193126	7.86235751	7.651093424	8.319671497	7.501944266	7.791775819	7.096355605	7.944324049	7.637220331	8.117979924	7.64485904	7.760161638	7.042450389	7.747747856	7.200649713	7.19813587	7.119890404	7.780696473	6.705973354	7.700291584	8.163421974	7.056475243	8.172275908	7.794648277	7.433004191	7.575431696	8.022024207	8.316884198	7.612044934	7.941075909	7.37353066	8.024530792	8.414610407	7.499474304	7.652433241	7.686087638	7.798741534	7.876658842	7.393767221	7.858877403	7.81645645	6.994937746	7.188462326
RALA	9.278704447	9.504031756	9.197307974	9.15002703	9.380433044	9.227264252	9.401911739	9.083284379	9.210422059	9.3707189	9.057661455	9.430669382	9.393257518	9.525015948	9.092587733	9.458459224	9.14818061	8.807668683	9.086425565	9.112962312	9.32643357	9.364151615	9.535062968	9.50022958	8.180222002	9.29444101	8.905593457	8.859331423	8.971718984	9.154319144	9.186661858	9.234361425	8.949476498	9.352671331	9.233906749	9.351370276	9.197098517	9.333939574	9.600324986	9.480783775	9.805204041	9.172799326	9.482042472	9.725826993	9.824504142	9.314334032	9.29889646	9.316219006	8.54990089
BAIAP2L1	5.410701537	5.366770217	5.322291751	5.301371914	6.351469348	5.767292752	5.168613735	4.892994995	5.338690793	5.570606495	5.706345283	5.053481813	5.72257521	5.273325642	5.815152933	5.338953163	5.826928341	5.583936143	5.711647096	5.325328405	5.866013066	5.858899786	5.571818359	5.816402496	3.914849187	5.369794867	5.189308642	5.590057047	4.298694995	4.99015943	6.615524878	4.821758408	5.178665489	5.590528742	6.022219959	4.992476666	5.649636031	5.142767616	5.683581092	5.517692445	5.131282585	6.093617296	5.144386088	5.469624294	5.842915722	5.113591829	5.58084722	5.512213459	5.055627644
KDM7A	8.65312053	8.443237311	8.494181229	8.46060613	8.76748158	8.687779485	8.63525151	8.583227564	8.091477958	9.019152521	8.511815751	8.665203417	9.304049173	8.665350507	8.583040879	8.934543798	8.358568091	8.338068527	8.850620883	9.083849055	8.631662973	8.868280355	8.877252917	8.734960148	7.506826507	8.499595476	8.735634712	8.425753176	8.696509591	8.504363015	9.170638918	8.542324166	8.652202931	8.714158531	8.634762783	8.783860477	8.211016738	8.8621649	8.51023191	8.84550921	8.698069526	8.611519913	8.675284673	8.821313197	8.923788909	8.716908412	8.47616281	8.867244801	8.052300584
ETV1	9.281390204	8.292548885	9.00720643	9.270338807	9.007301756	9.143347403	8.354246855	8.751610048	8.998421802	9.199741454	8.655192	9.402141938	9.132609562	9.003712359	8.726483657	9.161571433	8.740213808	8.685314263	8.767096098	11.67838932	8.752289929	8.736871439	9.208695315	8.658624566	8.579662984	8.877769773	9.108213298	8.225524235	8.766799468	9.183944784	8.808387223	8.500505503	8.820918547	8.929557077	8.535138247	9.046661486	8.619800416	8.627631153	9.284524757	8.12758647	8.962318925	8.700673739	9.036029601	9.00625278	8.883904225	9.173521014	9.087757002	9.042062705	8.822510049
AGK	8.123338814	8.398753606	8.124622702	8.530070726	8.309671978	8.067919677	8.012281054	7.95948583	8.152818295	8.158859494	7.975100754	8.304749416	8.234487625	8.376601846	8.103332943	8.571678665	8.303049496	8.043787972	8.25018726	8.531720081	8.320934902	8.264409088	8.126938412	8.477382099	6.867489069	8.301430244	8.172201699	7.770512933	8.342192817	8.280988473	8.237303528	8.126827248	8.322291551	8.643814696	8.220393674	8.569343835	8.203088663	8.037302499	8.542345992	8.060061829	8.29180645	8.062779641	8.272001915	8.423571702	8.495992245	8.05033118	8.078460901	8.219416057	7.638781816
ALDH3B1	5.741785434	5.984950446	5.786384062	5.715612305	5.783434185	5.911704858	5.417774267	5.67988046	5.264030322	5.636820621	6.123087735	5.712476319	6.199433321	5.923388841	5.822177947	5.920697617	6.537061159	6.161335013	6.705350274	5.780164635	6.248783646	6.017025464	6.112593486	6.549760443	4.87358044	6.068812635	5.971349541	5.53901309	5.761759831	5.763956221	6.039879873	6.146791248	5.720852428	6.058676112	5.845201273	5.905265086	6.161283572	6.089605839	5.865778533	5.881639939	5.812975343	5.5217722	6.492574388	6.062034822	6.633640042	6.135930021	5.752069238	6.476062129	5.880777422
PHTF2	7.154157961	7.292449421	7.376375321	7.423642324	7.343838121	7.434455248	7.226285772	7.011486026	7.214281712	7.534453989	7.279854899	7.475711509	7.372629693	7.396199862	7.807184889	7.555953491	7.305764735	7.223115825	7.172300147	7.092882951	7.632722739	7.298884941	7.462199311	8.092906574	6.554503029	7.386904461	7.572171777	7.285727991	7.320152955	7.629089301	7.563738197	7.515029052	7.549711815	7.614002337	7.594247153	7.822267256	7.376936547	7.587503484	7.520319041	7.314075719	7.254583948	7.504281736	7.413544719	7.240429288	7.483160148	7.676607975	7.378044318	7.537779787	6.807499204
FARP2	9.470994928	9.301190195	9.159962305	9.340779831	9.330876592	9.176878682	9.24695132	8.823377386	8.920464831	9.355777225	9.129318175	9.274325506	9.5364144	9.022419799	9.009953362	9.486680908	9.318889681	9.133351025	9.509619553	9.770815256	9.728344042	9.376823142	9.569395375	9.450932657	8.166951457	9.410884132	9.018022489	9.025542319	9.00692028	9.490994969	9.3866216	9.125377296	8.909804099	9.443387641	8.865872152	9.255330002	9.353238495	9.037314349	8.951510809	9.008603034	9.373993445	9.421075405	9.3769601	9.37671667	10.01881802	9.382724556	9.182100332	9.406053991	8.858181166
GGCT	4.901122195	5.158555082	5.105949635	5.75934912	5.022454549	5.174044573	5.168581747	5.121306384	5.476095617	5.524186833	5.116235371	5.658565872	5.080078942	5.632549939	5.460566471	5.732102062	5.739377216	5.260797554	5.091795218	4.557185715	4.987080828	5.034585918	4.806563089	5.370857131	4.010032841	4.993174401	5.275292154	4.878767583	5.766498818	5.421865872	5.075802193	5.225576114	5.681031196	5.801607729	5.567635516	5.234397379	4.9686673	5.525913505	5.807398212	5.454089627	5.706275	5.129893366	5.894104882	5.562002946	5.176707936	5.722247566	5.121108579	4.927526484	4.759965039
DBF4	4.912871595	4.987677599	4.853442719	5.255303858	4.898904435	4.684902542	5.268447388	4.705267694	5.021878712	5.348931789	5.467904611	5.213624348	5.148659691	5.415164885	5.26113155	5.06440075	4.97134407	5.098577479	5.362485757	5.185387133	5.134770302	5.300477114	5.014499962	5.412663288	4.458190618	5.121187396	5.228199466	5.032033763	4.876266078	5.19497782	5.221030295	5.55524874	4.755491836	5.213790106	5.223758372	5.293287349	4.895123815	4.980619874	5.539071543	5.211914827	5.082886308	5.398407195	5.228934257	5.220436434	5.263894696	5.013126486	5.087822825	4.737324002	5.161777135
IFRD1	8.391073834	8.726047477	8.213814815	8.660369134	8.774846139	8.593255428	8.623939179	8.745049676	8.355255803	9.507209091	8.784854847	8.413817762	8.848435471	8.218283267	8.428065434	8.192764911	8.588118096	8.237756995	9.018150143	8.145893372	8.812580814	9.036965799	8.765577974	8.678320271	7.831109287	8.436677124	8.333068172	9.294197483	8.342394297	8.5237446	8.941278193	8.671634802	8.554147955	8.491163427	8.18167634	8.623344047	8.332935255	8.606645651	8.544177127	8.894677391	8.674932905	8.912014447	8.951223831	8.556450175	8.961944568	8.484421814	8.531922606	9.092895767	7.933037844
COX10	6.955150939	6.152629181	6.369844747	6.746226246	6.510157387	6.758451625	6.599779723	6.656225199	6.427734765	6.9271935	6.697418667	6.737278535	6.577558527	6.557029498	6.344894299	6.31850601	6.246613816	6.174828013	6.900485329	7.285577138	6.925151623	6.375398816	6.697760139	6.534037594	5.814780592	6.520742862	6.498251003	6.550214704	6.649177565	6.640275047	6.772341932	6.736405803	6.43575903	6.896000919	6.226431228	6.369186981	6.186726025	6.49141899	6.971933218	6.41759492	6.497883426	6.391741273	6.631531713	6.274052097	6.729377744	7.084635593	6.266838756	6.668867374	5.818060453
GTF2IRD1	7.00606457	7.742165425	7.060613954	7.764015962	7.230245729	7.255533999	7.490931295	7.381450513	7.29955456	8.096808976	8.134499618	7.393116246	7.804189327	7.488830421	7.894133897	7.701982313	7.95936153	7.606207499	7.734936441	7.202781121	8.040702059	7.636555678	7.513150935	8.024643358	6.570085845	7.611873101	7.386375867	7.693243917	7.615493615	7.457050327	7.43942531	7.606805036	7.437663319	8.088911303	7.304387776	7.597084267	7.693411703	7.519159261	7.807521445	7.901693588	7.673975699	7.481137205	7.902091596	7.139646489	7.870694224	7.098993086	7.216727544	7.498922569	7.247880355
PAF1	8.299781953	9.093095453	8.717711111	8.813222108	8.462229356	8.378134213	8.594205704	8.578170319	8.800635185	8.755657276	8.316767094	8.709991803	9.122047455	9.182832161	9.035653693	9.310710777	9.178098424	8.437481815	8.844614133	8.825196401	9.131842018	8.828177526	8.49585689	9.068319863	7.472726825	9.006874561	8.053300109	7.798507891	8.678670258	8.46787864	8.777964901	9.025233866	8.806070156	9.410893693	9.10559275	8.723100545	8.695687239	8.617909868	8.489247482	8.897442529	9.336943802	8.76013594	8.836351662	9.2289108	9.259967782	8.555324453	8.472910082	8.518151612	7.962527915
VPS41	9.427741442	10.038849	9.916252794	10.13228951	9.882601622	9.917856179	9.893304078	9.978194205	9.756785042	9.881053808	9.609458325	10.12101505	9.831003094	10.09662145	9.950406914	10.2649596	10.01475636	9.533118036	9.581749041	8.959602998	9.76410927	9.796474652	9.886871456	10.01191912	8.823629013	9.834223433	9.989416595	9.686080707	9.973234801	10.10298132	9.941588575	9.986953407	10.07350391	10.31657705	9.972715188	10.06723108	9.830929101	9.832009627	10.18194733	9.940244589	10.10747618	9.832075824	10.25169253	10.17417389	10.19535684	10.02076919	9.849904378	10.06502195	9.32437026
ARHGAP44	7.777773006	7.404327482	7.853377719	8.269697612	7.916985714	7.816180658	7.950877635	8.049552024	7.992857449	8.086841702	7.916809428	8.10005704	7.555308663	8.338185789	7.875948344	8.410383449	8.345500027	8.155075017	7.399889889	7.956852642	7.569650301	7.734976041	7.429690443	7.926280946	6.937090618	7.836836636	8.469996542	7.672323672	8.165266245	7.889752566	7.79907247	8.135630971	8.24223041	8.651223384	8.019061211	8.12381071	7.796097573	8.229558943	8.536715238	8.205323732	8.03182723	8.148047601	8.160131362	8.259067713	7.945721967	7.984481444	7.786128956	7.425166615	7.598026638
ELAC2	8.977457243	8.778668473	8.479550713	9.111249902	8.61428924	8.80662767	8.735557433	8.58447738	8.633660125	9.33880527	8.631618913	8.796405603	8.936807406	8.843338844	8.844300506	9.0510273	9.211230529	8.815524838	8.961061309	8.944155219	9.054013398	8.502896487	8.978951381	9.187531738	7.648462513	8.462325266	8.699083086	8.617922809	9.230567379	8.882570432	8.712044414	8.901340597	8.554000145	9.354429152	8.836607593	8.974563247	9.035181078	8.764144904	9.152080203	8.828118694	8.985904203	8.357582369	8.929681525	8.766417161	9.201002798	8.655300211	9.073599906	8.72235829	8.483691485
SCIN	6.264015618	6.414916035	4.838429611	5.831988477	7.208993944	7.206431145	6.296845126	5.384121603	6.066224421	5.975712282	6.880849583	6.783885982	6.581316459	5.73398943	5.988919429	5.6740604	6.52533039	6.172075447	7.110014367	5.735956887	6.169495377	6.650647816	8.25765502	7.579597041	6.165110451	6.266821452	5.939479179	7.049076533	5.99014957	5.739164379	6.65827277	5.996579016	6.01623327	7.259978793	5.68293178	6.043313201	6.051011653	5.678929754	5.38668497	6.735824456	6.512927691	6.330723069	6.492885017	5.894846854	6.069505144	6.764495369	5.412124224	6.471065762	6.287472083
ARSD	7.613103382	7.368037086	7.407824568	7.565494416	7.651786318	7.749596645	7.62654262	7.21574334	7.278160365	7.374190175	7.342379636	7.426117784	7.958467912	7.140521147	7.652971948	7.644326173	7.577884121	7.52062128	8.320386873	7.482196436	7.638803959	7.711561089	8.192853516	8.002919116	6.089824084	7.662638188	7.25028883	7.227275668	7.397552771	7.37657231	8.126767027	7.543178606	7.67630368	7.675224208	7.128882708	7.882115491	7.862624289	7.425674179	7.410169633	7.190511682	7.36292267	7.709763833	7.554584588	7.238803454	7.875160818	7.867218301	7.5203657	7.814113568	7.207903185
PNPLA4	7.854399898	8.063306797	7.946253398	8.244034536	7.932374672	8.271323191	8.033121499	8.268001187	7.993552193	8.170474604	8.177817457	8.08585884	8.344795757	8.105908215	7.988188248	8.456277618	8.174436915	7.988200046	8.617650825	7.758703688	7.88327328	7.83468418	8.689578567	8.297113723	7.035930603	8.286657564	8.235489175	7.640003978	8.295871767	8.27521807	8.278792398	8.356074733	8.033196935	8.666829884	7.951785217	8.325825229	8.415191428	8.349699777	8.322361934	8.107663558	8.719394679	8.176542755	8.502827375	8.20294973	8.548279338	8.314463846	7.96168326	8.103532681	7.779987779
ADIPOR2	11.39660715	11.27214052	11.17526108	11.08902009	10.78897222	10.97626797	11.16174451	10.78738832	10.36503904	11.12336332	11.10634767	10.99548932	11.74488718	11.17911071	10.65291721	11.20369928	11.02801888	10.82688847	11.47591051	10.02246866	12.18980163	11.81739015	11.71337428	11.28309413	9.456145045	10.92208045	10.50832698	10.99521866	10.14549104	10.71122479	11.42804656	11.15013794	11.08009069	10.7962917	11.04007551	11.02727412	11.19042384	10.91847167	10.04978838	10.84747525	11.07628982	11.54121731	11.12831614	11.18552226	11.97498518	10.97622341	11.09271578	11.54873359	10.32845468
CDKL3	8.257721369	8.301737622	7.791377344	8.358050387	8.205845848	8.172682329	8.139900379	8.380965078	8.139540886	8.153679176	8.254100012	8.43965228	8.751684724	8.26076879	8.31403859	8.424014782	8.455567127	7.815902633	8.583204907	8.157161072	8.204208602	8.198735496	8.602452176	8.539722379	7.480473839	7.971269762	8.12393587	8.212644545	7.818696277	8.062152942	8.360075999	8.307197231	8.380926562	8.576162495	8.163239597	8.351154867	8.23415785	8.279337678	8.008429486	8.092554256	8.452519362	8.490508626	8.566822321	8.389719282	8.639300487	8.117427372	8.002634116	8.531238269	8.02088337
UPP2	6.059480729	6.313393195	5.608579074	6.859431237	6.672962317	6.500968932	6.742870216	6.406818879	6.448077198	6.513664921	6.871131686	6.744235053	6.365784563	6.266700922	6.791749194	6.678697765	6.846209386	6.822688817	6.427733753	6.242688632	6.634032511	6.713604697	6.970183288	7.209108822	5.977858157	6.817252108	6.66344374	6.988923641	6.58918427	5.96325544	6.774860379	7.041523559	6.215148751	6.915196645	6.362465334	6.262516976	6.565932468	6.596340176	6.93510396	6.485582433	6.474091339	6.487557714	6.505843391	6.705649361	6.233672832	6.765581453	6.39926169	6.544721243	6.598492179
MARK4	8.309019421	8.742398833	8.517727244	9.1002165	8.613288267	8.301446898	8.782149005	8.931034218	8.783599132	9.288307661	8.752908706	8.66894999	8.811249191	9.181387728	8.922094628	9.021332405	9.198439786	8.717564146	8.916758548	8.614730173	8.761919986	8.803033179	8.698484446	9.253748606	7.727587585	9.024485481	8.944925599	8.447479012	9.020748005	8.753492955	8.69441893	9.021924805	8.911156703	9.512006564	8.821527323	8.716674696	8.781039421	8.639834017	9.011051909	8.896473842	9.331855552	8.674962348	9.234279678	8.908040996	8.983795042	8.670993736	8.571926205	8.685300976	8.341025729
PROM1	6.888907122	7.21330156	6.286870666	7.114547084	7.294735343	7.712414572	7.311143102	6.46194128	6.86975721	7.190734311	6.716270402	6.49269556	7.401504192	6.434196921	7.355687511	7.00450333	6.741002384	7.162129497	7.691106476	6.872033236	6.930609586	7.443561939	7.488819566	7.294887568	5.162863994	6.987845514	6.960099592	6.994607433	6.835315668	7.455595703	7.750840683	7.056710171	7.03514348	7.282687474	7.023257868	7.236551573	7.0059905	6.930881395	6.739582117	6.974152467	7.507894328	7.000327843	7.419508841	6.368708612	7.29870013	7.103370274	6.96957221	7.35669236	6.562891799
CCDC124	6.565487763	7.824675613	7.468093361	7.785097996	6.857980513	7.268313642	6.879500846	7.851780841	7.44088837	7.697619346	6.996656337	7.63727953	7.394630491	7.686361756	7.815282836	7.782454913	7.893309607	6.668049257	7.232153935	7.559798801	7.842513944	7.877867679	7.329751382	7.845124008	6.998977939	7.641501376	6.877136732	6.508591607	7.853900882	6.867791067	7.219720826	7.16934097	7.068864319	8.110596262	7.247924225	7.200317744	7.201700897	6.946098083	7.971767184	7.757729864	8.193683593	7.174500312	7.570460999	8.021955554	7.981325597	7.015453813	7.001077728	7.005174447	6.663193056
PAFAH1B1	10.88729107	10.83986219	10.92545384	11.18791896	11.02735269	10.89595033	10.84011071	10.77166953	10.9517718	11.10661792	10.63948603	11.0479603	10.82241313	11.17817066	10.8784236	11.21404315	11.01386691	10.68336667	10.65025949	10.57243672	10.79551288	10.66133274	10.50689591	10.89788196	9.594917874	10.78024778	10.93396182	10.31719988	11.09959864	10.88755522	10.87383269	10.99723465	11.11626223	11.38798448	11.00460811	11.21697819	10.57037323	11.02710404	11.16510589	10.77539488	10.99973093	10.75108609	10.98032733	11.0815042	11.21816501	10.85816833	10.97094659	10.78495306	10.14037293
DNAH9	5.522056506	5.53388704	5.750496029	5.905816053	5.768706283	5.715354962	5.859276594	6.169495532	5.569768241	5.978946628	5.62739064	5.539185269	5.549506989	5.184674165	5.319295829	5.20315723	5.394729719	5.641039954	6.895763572	3.850162991	5.227932345	5.633590964	5.996365434	6.027383519	4.587033432	5.83477446	5.652589214	5.992231547	5.957058631	5.702419054	5.859226083	5.828288859	5.643559809	6.225264457	5.181879853	5.924967465	6.097311826	5.657135409	6.233828522	5.792675321	5.647789597	5.326906668	6.11551634	5.618522594	5.879414441	5.556463278	5.077835284	5.307987736	5.40351232
KIAA0100	10.76151916	10.58285328	10.45944594	10.75798144	10.74353164	10.84823784	10.85330164	10.56041351	10.48464773	10.88056214	10.79806521	10.65247503	10.77087129	10.59848247	10.55813818	10.70135371	10.68515382	10.37446456	10.86850287	10.2137807	10.7565873	10.91134267	10.76396061	10.71984122	9.491407476	10.65062076	10.84589341	10.56023845	10.59905477	10.7115054	10.75706805	10.83210943	10.67802686	10.91173329	10.67497769	10.80568822	10.70485038	10.95742907	10.90964495	10.71004562	10.69483122	10.83242582	10.97396031	10.69490542	10.88392156	10.73104168	10.59444632	10.85775575	10.37903255
GAS7	11.44931669	11.68952835	11.92283376	12.40893034	11.63005998	11.50514825	11.76448392	11.79421163	11.96262395	12.08265025	11.58423807	11.83464874	11.725388	12.15768389	11.87796212	12.33844236	11.9770556	12.09772916	11.30352475	11.926359	11.92069064	11.5550866	11.26931786	12.02445042	10.46236126	11.83901987	11.677555	11.1546302	11.89979219	11.86477627	11.75789046	11.82649848	12.0243057	12.39468473	11.91365257	11.89581716	11.64686809	11.53278184	12.15315456	11.67529508	11.67726847	11.64686776	11.86848151	12.13227481	12.02501919	11.53192867	11.87419109	11.70078875	11.13933183
MATK	5.05894495	4.714570471	5.529082669	5.572638964	5.648469707	5.684879321	5.550582103	5.762337293	5.742820178	5.78334427	5.293197477	5.727849423	5.017676853	5.870465184	5.340234415	5.795299148	6.034563849	5.661704093	4.21734446	2.713364375	5.030727901	5.177189525	4.81714496	5.282385216	4.536254565	5.722296179	5.830825587	5.1788025	6.266238281	5.563288009	4.644912347	5.746566863	5.808982043	6.107208129	5.709537095	5.657926442	5.387879173	6.059672267	6.056267994	5.969474391	5.903668049	5.483134378	5.773309144	5.899602624	5.548527832	5.773173101	5.323566139	4.586669386	5.131510945
ST7L	7.445129727	7.26518311	7.372772146	7.623229641	7.609176432	7.309797448	7.180239326	7.205387959	6.999755524	7.319117797	7.387071343	7.486344313	7.884419837	7.299102244	7.188946414	7.64113873	7.316089471	7.201967695	7.65247621	7.724277328	7.656865195	7.430129795	7.862546122	7.264262962	6.599411501	7.290377477	7.40624414	7.225145161	7.157741057	7.101825525	7.59857364	7.202243318	7.383511442	7.422318799	7.03732401	7.679159425	7.207880065	7.540576055	7.268572072	7.292300027	7.212169887	7.432530344	7.53755221	7.476242387	7.565976049	7.46645855	7.170382293	7.710302035	7.18828386
PAX6	9.587308485	8.796109003	8.748905435	9.215101845	9.18939698	9.569201231	9.242357833	9.3748378	8.83285203	9.398158839	9.191306617	9.46287222	9.899922604	9.248503059	9.000893517	9.388002536	9.219811955	9.028198216	10.05296701	11.24382596	9.383716089	9.627993435	10.09748303	9.487168838	8.643196685	9.37008539	9.561878966	9.411737152	8.816125082	9.399029884	9.766505112	9.271489877	8.906753948	9.173216416	9.057241316	9.289024612	9.232407468	9.376090013	9.077247179	9.475062041	9.589277267	9.50834987	9.364033782	9.179878181	9.497417964	9.208392523	9.127069863	9.583780701	9.398062666
RPUSD1	4.492753408	5.003875673	5.291988388	5.175768376	5.165203718	5.061617186	4.523879774	5.230847272	4.88722838	5.337269662	5.052093106	4.34914966	4.644970032	4.763945841	5.028016683	5.289193096	5.130495115	5.070626564	5.122815945	4.407380609	5.340168324	5.308945576	4.880605651	5.149217464	3.148979448	4.783877048	4.804769178	5.172938795	5.105112864	5.123474946	4.887380957	4.595416055	4.942375873	5.671254766	5.048644603	4.891049488	5.04033099	4.988971284	5.089352481	4.948489177	5.055863097	5.518263938	5.112982999	4.968273149	5.213170082	4.666092872	4.584372416	4.959263457	4.593965157
RHBDF1	7.087548322	6.874628588	6.930566714	6.855261065	6.722838095	7.111216938	7.216514568	7.047778819	6.341297858	7.899856776	7.409029542	6.563576332	7.39274125	7.026406799	7.078085468	6.849464947	7.420594783	7.04068489	7.881673899	6.170705235	6.833284702	6.813460457	7.114318978	7.676661923	5.83348246	6.920238724	7.50922701	6.851519432	6.880725703	7.131233045	7.675543859	7.079706124	7.090005795	7.087625318	7.262691635	7.403545069	7.266364218	7.245826445	7.109016062	6.861785446	7.518800183	7.18489798	7.236359003	6.594074659	7.133555016	6.830909754	6.702039753	6.758449225	7.09620837
LUC7L	8.935918001	9.440386987	8.994997984	9.300129759	9.155813498	8.916185686	9.103825883	8.724251185	9.041439138	9.306025637	9.039714617	9.313048468	9.294123115	9.442684885	9.659847047	9.717074802	9.327826718	9.217486685	9.500242751	9.320523481	9.411751359	9.259679539	9.008550997	9.961058395	8.156315134	9.280176413	9.001249568	8.924082667	9.466080122	9.085462666	9.56457203	9.308922919	9.288768969	9.614009801	9.2570995	9.569941932	9.272055792	9.32936494	9.191410963	8.993838329	9.050347273	9.220570462	9.341875565	9.222319505	9.49764595	9.125234311	9.095202474	9.046756256	8.814386474
CACNA2D2	6.455320611	6.206967178	6.615208488	7.049213609	6.49564671	6.058950419	6.748458444	6.722879089	6.55548118	7.030157879	6.827147717	6.738598208	6.585732855	7.358611967	6.782707524	7.48716993	7.108921425	6.812782402	6.426619529	8.11722199	6.361770427	6.585944296	6.472339386	6.783432375	6.04118306	6.970917109	7.042389438	6.45460627	6.767708165	6.861444808	6.850688381	6.675863771	6.942372303	7.478298388	6.969440292	6.806942413	6.764842177	7.026266156	7.200710047	6.791958082	6.974408522	6.623017112	6.758991078	6.941875877	6.511208848	6.684414439	6.579264839	6.424947565	6.464486836
BAIAP3	7.503454557	7.287440947	7.861034129	8.07230525	8.006179538	7.952580889	8.32299671	8.089761406	7.830863061	8.579155041	8.034177993	7.645173031	7.497096607	7.98550679	7.587463682	7.428873267	8.116500123	8.11170005	7.397619014	3.266497157	8.236704772	7.521239438	7.789664932	8.242067742	6.884844633	7.876213954	8.443729258	7.690752428	8.305973754	7.744687537	7.144424788	7.886118344	8.034948517	8.568012719	8.399983804	7.820202112	7.710300261	7.606269036	8.425895745	7.446076133	7.907115886	7.153337346	8.138990163	7.412645272	7.600107683	7.057218165	7.452836359	6.440758744	7.663499079
TSR3	6.890946144	7.558597368	7.379638494	7.459873551	7.258871012	6.799629472	7.317700524	7.59714603	8.028079967	7.662821521	7.047303916	7.609734234	7.705565398	7.905700562	7.778073934	7.781982359	7.87835675	7.269887394	7.47978091	7.920748178	7.745147674	7.798121548	6.979655245	7.811188228	6.285192125	7.606749848	6.945333238	6.566106961	8.004749594	6.818902536	7.398246372	8.037674558	7.452190518	8.283961652	7.66001404	7.377677671	7.457241029	7.015737942	7.719843833	7.714303962	8.193715072	7.72733673	7.673867932	8.007758239	8.372079672	7.034322845	7.267821226	7.544586689	6.686319667
PIGQ	7.735218417	7.318187828	7.491194602	7.582990405	7.671460581	7.687567833	7.606346588	7.443846055	7.147157395	8.299910707	7.705631946	7.59107113	7.779992798	7.4124498	7.512816169	7.744334097	7.832028581	7.853600152	7.936211572	7.589925905	7.963380204	7.461076068	7.665941187	8.102569686	6.519873196	8.274803785	8.233253719	7.301905795	7.633107412	7.698641202	8.134887488	7.601867673	7.905112325	7.925769334	7.736312987	7.692164604	7.782950214	7.606946371	8.073475769	7.711292898	7.64224325	7.649479649	7.846940368	7.566521949	7.772013899	7.748649748	7.613800623	7.739477965	7.582713797
CRAMP1	9.415354559	9.31831643	9.149929571	9.491795445	9.180100003	9.300524312	9.364869211	9.343982142	9.346468012	9.495474101	9.378147107	9.19689731	9.546780737	9.281573018	9.469418636	9.555193165	9.52043897	9.577251909	9.641040418	10.26967783	9.601096704	9.454696247	9.610823133	9.672170035	8.479379556	9.38651257	9.228075158	9.17671088	9.35021806	9.24576396	9.397843605	9.317010167	9.300134448	9.667853822	9.363827737	9.491527084	9.455817714	9.434531147	9.655690321	9.407263831	9.729200451	9.68040142	9.711502613	9.327807633	9.787760735	9.157198827	9.09790095	9.361907409	9.232741664
DNAJC11	8.184992923	8.533251631	8.235610428	8.566873638	8.378078538	8.293234193	8.568538837	8.427300847	8.453912717	8.855352999	8.258629326	8.546234775	8.54887318	8.701486639	8.506845573	8.923410325	8.844416437	8.07222984	8.345640568	8.371091468	8.474951159	8.508043881	8.26288929	8.628348397	7.008158784	8.524639163	8.332952391	7.66091468	8.810431348	8.41644314	8.323720229	8.511741081	8.382413954	8.981497702	8.539452978	8.513055119	8.371442424	8.41320921	8.814896066	8.428736494	8.966619544	8.588104856	8.784294608	8.595466038	8.855368899	8.466525008	8.231344989	8.36265001	7.767757417
MYLIP	7.921485933	8.339591175	8.331458569	7.997695732	7.720313064	8.016074796	8.18981998	7.925400634	7.664808685	8.757658391	8.070107075	7.603642413	8.218673302	7.776127313	7.701599998	7.966665881	8.089916197	7.540771145	7.636766598	7.552287857	8.776474106	8.088674853	7.771350514	8.267154547	6.599378253	7.899428335	7.545329695	7.931380907	6.894344688	8.209119469	7.601495193	8.076095758	7.719842565	7.884790219	8.004432921	7.948448464	7.738927598	7.339006237	8.004026928	7.736861169	8.1090286	8.079145406	7.946082632	8.476737312	8.66921747	7.846815767	7.688780699	8.422933244	6.869396741
PSMB1	6.835248863	7.076382276	7.027025135	7.375730207	6.902625344	6.882569662	6.864065375	7.112062295	6.575405961	6.84636038	6.717885474	7.125729741	6.98549206	7.224068173	7.130439963	7.225408569	7.10656461	6.903705477	7.115189616	6.910740884	7.302413451	7.036800602	7.040513763	7.333088202	6.078201646	6.872581223	7.076593512	7.001456473	6.846087357	6.863331619	7.066331339	7.135911334	6.909531826	7.021824377	6.980084683	7.1319533	6.852591057	6.788064872	7.164061145	6.881348963	6.964698401	6.937207662	7.24635418	6.995698945	7.240010479	7.092308167	7.09774429	7.293474353	6.858744105
SYN1	6.661853577	6.487249568	7.399467304	7.859693513	7.242226957	7.012960238	7.403649946	7.796430236	7.827014054	7.665776106	7.079790156	7.435399252	6.758843455	8.076251651	7.543865604	8.007174848	7.743859444	7.703892804	6.310232594	6.404907541	6.945231606	7.137891592	6.424016943	7.670807131	6.417700043	7.427362112	7.647235614	7.089858173	8.151951502	7.347331264	6.569097566	7.653708415	7.488156453	8.147783821	7.652859922	7.450784885	7.137834667	7.266153006	7.831319551	7.578727161	7.24552571	6.980322113	7.708362908	8.045091373	7.305939895	7.155069301	6.889431449	6.247889571	6.746456296
JARID2	9.587098916	9.144734314	9.011052048	9.659185238	9.114415283	9.220835379	9.377406207	9.259988564	9.017392531	9.661467887	9.346879756	9.554894543	9.734620608	9.4883226	9.365701055	9.877509037	9.732667086	9.505184541	9.592799973	10.24548858	9.546963202	9.349700612	9.700433872	9.639499195	8.248274586	9.698156388	9.500176677	8.878770014	9.718183213	9.493098535	9.724658816	9.557876759	9.268609819	9.849292829	9.552969708	9.560954282	9.361396158	9.385573209	9.507597481	9.377713189	9.610689291	9.252180952	9.744083835	9.445716107	9.8460355	9.361553715	9.415523313	9.462039368	9.217951201
CDKL5	9.316925344	9.576085617	9.974611504	10.21248783	9.943800458	9.907121108	9.995202329	9.966493323	9.738744493	10.00935066	9.64035307	9.918172576	9.581210784	10.12778753	9.81306754	10.13277265	9.933900002	10.07845642	9.32032112	8.109469311	9.460348492	9.574905159	9.50098326	10.11507181	8.514824704	9.877695914	9.926687342	9.607868839	10.00816462	9.881756817	9.695663792	9.933938096	10.15593504	10.47960186	9.854217847	10.09854442	9.58837288	9.934484162	10.22638168	9.885266111	9.772284298	9.721065782	10.17555738	9.967039151	9.733548358	9.978080636	9.653740413	9.370782642	9.443890863
CDK11A	8.709384189	9.696700961	8.977902428	9.396087902	9.014592753	8.659664498	9.676282024	9.364287279	9.215900166	9.626691004	9.457568526	9.136701014	8.8185773	10.05697709	9.637835584	10.17272959	9.799320334	8.11806083	9.652651009	9.515505115	10.17934849	9.688490015	9.443018988	9.788407205	8.548212321	9.48195599	9.208400419	8.310933146	9.068102228	8.834788781	9.361513316	9.702872851	9.389183855	9.500035602	9.959754075	8.840813223	8.62316538	8.677538986	8.927550203	9.479751304	10.74451019	9.347238707	9.420570932	9.695062866	10.28445071	8.648945709	8.51331995	9.233110707	9.390748937
NADK	8.6356129	8.342098011	8.379629995	9.041245775	8.747063364	8.639692738	8.742651777	8.449264563	8.178718089	8.898831673	8.557512021	8.417082899	8.705471244	8.292002205	8.378495587	8.549949862	8.640620001	8.308354774	8.858301664	7.777382741	8.963135648	8.600336532	8.84074491	8.817793471	7.201929633	8.687307331	8.880316449	8.475661792	8.537049797	8.527448141	9.114601571	8.625065631	8.64446693	8.775894051	8.760450036	8.604273255	8.567019168	8.687898348	8.780256077	8.558123909	8.469275617	8.762126674	8.496142026	8.371428994	8.950738528	8.684111514	8.519442337	8.720068877	8.199390543
CYTH3	8.346346281	8.246269801	8.491946394	8.748182557	8.670557195	8.943269199	8.916117295	8.858604988	8.339595256	8.580180961	8.41869015	8.682974546	8.466444027	8.742486566	8.511612755	9.070685292	8.806181455	8.684060978	8.447231537	8.265671762	8.515237089	8.697887581	8.683407792	8.859683081	7.518710814	8.661817271	8.842718649	8.363830645	8.58454114	8.539830089	8.632763207	8.75350038	8.228958755	9.104395055	8.613853467	8.503757367	8.710741676	8.700893274	9.141755186	8.732471421	8.722679299	8.880284645	8.752163938	8.756679035	8.665345206	8.658629345	8.187755857	8.370913784	8.349522813
ADAM22	9.7562669	9.480675178	9.612060241	10.22149797	9.755469767	9.730881683	9.583212905	9.755860253	9.894097032	9.741996734	9.604536738	9.967798702	9.436929856	10.12401846	9.838797348	10.32185748	9.818795302	9.898847042	9.121316918	10.50544631	9.343620591	9.267939505	9.164537611	9.746367137	8.948514709	9.661914424	10.08123206	9.350050522	10.00186965	9.943128158	9.740997098	9.957046625	9.937859744	10.34137183	9.794904216	10.28128048	9.632936965	10.25937144	10.23447009	9.813478164	9.55663044	9.823964538	9.974594074	10.08732096	9.651490904	10.00482986	9.896298536	9.468178344	9.253599053
SYPL1	8.315749992	8.35736111	8.024899018	7.965840607	8.113542759	8.538623967	7.950552614	7.507864429	7.705809481	7.70410452	8.142360827	8.324764886	8.905224197	7.778593982	7.762922566	8.079021298	7.665119376	7.278026215	8.290367671	7.515295085	8.916412175	8.590969991	8.671112814	8.352118177	6.529699173	8.077773084	7.775252546	7.996404262	7.070959896	8.104844738	8.724260738	8.076544288	8.085778111	8.067989771	7.669251255	8.47477847	8.140100682	8.263014138	7.116583149	7.841502935	7.631919776	8.449276163	7.663124729	8.304172611	9.034241399	8.353699243	8.323646473	8.777118444	7.416800358
CYB561	5.586090396	5.280514272	5.818027164	5.987245796	5.813102023	5.689778998	5.993771012	5.621531743	5.8596538	6.596329198	5.671032489	5.265485136	5.677045758	6.172118737	5.783191456	5.65417206	6.217828319	6.181413391	5.537237583	4.429316878	5.350323556	5.752125341	5.261783377	5.905544929	4.527785891	5.897522998	6.640458972	5.380260642	5.652485246	6.26188755	5.396152207	5.656297817	5.813267569	6.443757791	5.462485524	6.231730449	5.992718836	6.029365236	6.13403495	5.859183566	5.6569811	5.577367915	6.315974818	5.498066965	5.337928952	5.911150967	5.794594832	5.091477359	5.48433095
SPAG9	12.3736806	12.4249822	12.22713784	12.34611265	12.26067001	12.33392941	12.16574999	12.10627889	11.97937404	12.16058185	12.24683716	12.32490262	12.58754486	12.39770762	12.12818226	12.52148675	12.25771106	12.06062021	12.46695041	12.13384383	12.66735042	12.46690822	12.37447787	12.43780532	11.04276028	12.31463288	12.0267919	11.78544978	12.0128512	12.09247871	12.56885978	12.34380341	12.21757811	12.49719221	12.21294427	12.48436706	12.32597064	12.38274114	12.26003149	12.24418719	12.22623678	12.40897774	12.36836959	12.49346783	12.87782458	12.12715542	12.26121349	12.46170441	11.64931082
CELSR3	8.335907817	7.544463837	8.064824201	8.427636524	8.228628431	8.247044446	8.36280503	8.300758057	7.973530165	8.812084442	8.438203269	8.278671093	8.131696158	8.421080238	8.178514825	8.679258063	8.628575689	8.531841835	7.967906902	8.685530967	8.239285519	8.166327387	8.280375317	8.758979811	7.309941741	8.498122445	9.104381388	7.857288847	8.507332273	8.416194113	8.051342252	8.48681673	8.416894232	8.859164799	8.638483983	8.32533437	8.199769054	8.499284075	8.855141501	8.440116863	8.345638699	8.180427202	8.213315521	8.244190713	8.011997917	8.178713333	8.121554039	7.944225927	8.181854497
AASS	9.693980078	9.873065711	9.596222035	9.573231814	9.474706603	9.707773666	9.678215708	8.999545662	8.974609479	8.901945608	9.463357613	9.63481886	9.957590811	9.245676487	9.310896633	9.628150367	9.790730312	9.221979489	10.17491659	8.483343321	9.869790176	9.78007842	9.980685108	10.05894715	8.495483705	9.855928163	9.225537971	9.155119829	9.701780124	9.721183	10.11853966	9.730336893	9.750624357	9.789306207	9.49783884	9.918062368	9.557532621	9.441405454	9.011018022	9.328266262	9.133648816	9.707078043	9.485033508	9.42932957	10.51213893	9.764505028	9.599069895	10.16803813	9.247713429
SS18L2	4.856560987	5.179689223	4.705606244	5.359348861	5.188846306	4.902481744	5.122464046	4.422115838	4.376538271	4.741934303	4.742762024	4.602008991	4.531275693	5.159096251	4.378880194	5.194013331	4.501108184	5.481330439	4.590068573	5.06998387	5.075293325	4.700936422	4.909593583	4.971706048	3.357280371	4.959754997	3.802336757	4.526573997	4.504653084	4.464974501	4.962383761	4.576128402	4.801710788	4.906148881	4.674794438	4.512594962	4.323695184	4.801968501	4.081016356	4.233446756	5.063838534	4.812302788	4.437611752	4.525361974	5.528730436	4.811163029	4.665665679	5.028751391	4.270395534
MPND	6.654014352	6.848061	6.941492085	7.482255364	6.972369088	6.778329051	7.131276257	7.138944834	7.133487449	7.236900126	6.677109535	6.788559266	6.746142938	7.062751222	7.174677862	7.289196412	7.013319941	7.120053358	6.953923387	7.092650562	6.903142088	6.860412238	6.928446108	7.01684361	6.391868167	7.408229811	6.774236471	6.292581366	7.428410108	7.105831782	6.992216311	6.622564314	7.352287485	7.538493707	6.781735859	7.099124868	6.961704712	7.044913034	7.421992526	6.954372425	7.405705253	7.346263393	6.83685706	7.001319904	7.274906335	7.187269914	6.817508725	6.447610195	6.737133079
MGST1	8.168715318	8.868618454	8.49415936	9.512814387	9.726322219	9.545144379	9.533832687	8.713591361	8.673554818	9.049087311	8.901314543	8.875788598	9.92788843	8.679488683	9.349233958	8.455778961	8.950659597	9.042492683	10.56066424	7.994386144	8.507623998	9.184891941	10.07509234	10.79211768	8.190243104	9.240110958	9.33635366	9.838865277	8.682895011	8.970018379	9.77274687	9.006685663	9.244688341	10.03625848	8.207048237	9.675566932	9.086755051	8.719949448	8.148818335	9.916232199	9.051490629	9.30125397	9.463804974	8.393580633	9.129478887	9.322739274	8.607622137	9.431272299	8.77420466
CRY1	7.622494439	7.654292498	7.462889996	7.608277032	7.395132142	7.697906531	7.609884669	7.505545312	7.383329527	8.240183936	7.959941293	7.438648739	7.978980842	7.681184656	7.540258878	7.708976343	7.532473632	7.558189987	7.770479957	8.594025456	7.971789534	8.148067091	7.500559874	8.226561358	6.738039185	7.750744785	7.457598796	7.568949536	6.814696074	7.753882963	8.036645035	7.667353749	7.210171073	7.526836183	7.393019508	7.685961349	7.489884411	7.491708737	7.304016961	7.283142804	7.747897205	7.973545713	7.527085283	7.551006994	7.939084663	7.539781559	7.531551991	7.866109595	7.300117646
NFIX	11.23473431	11.47110001	11.37726482	11.6287948	11.12607096	11.2183039	11.4386573	11.58708157	11.11044851	11.42862856	11.04550371	11.47635439	11.58532952	11.43029534	11.16834267	11.65156665	11.52154246	11.23874602	11.60894429	11.65137092	11.72411251	11.41230415	11.48609498	11.65369158	10.18838917	11.7593623	11.12299966	10.82363745	11.2966563	11.37900557	11.38944811	11.31629266	11.28471281	11.65168732	11.129648	11.37539335	11.33016627	11.17241704	11.32228927	11.62461972	11.50935484	11.50877118	11.48526839	11.79646425	11.93160964	11.16963982	11.25632342	11.56915782	10.91284565
ST3GAL1	9.155096091	8.917635961	8.864002181	9.049890847	9.07303784	9.080069478	9.381426329	9.131832446	8.663809343	9.852943359	9.030835789	9.192744775	9.362739351	8.85302696	8.969206656	9.155935528	9.029030222	9.094084034	9.70913239	8.276886733	8.962659508	9.138164803	9.493233997	9.273880792	7.963298789	9.203479181	9.236363174	9.168992454	9.2076767	9.12174261	9.930923617	9.001936424	9.126415065	9.276319934	8.669847324	9.261810176	9.058024528	9.389394611	9.394691043	9.194294422	9.182423186	8.954575149	9.393198905	8.90867001	8.755439913	9.287060853	9.271670173	8.994023698	8.84095651
IL32	4.473174153	4.968862288	5.250137128	5.666542297	4.477477907	4.952171978	5.499658641	4.79267893	5.243160661	6.199417337	5.852651618	6.355900176	5.359489757	5.015160051	5.360012077	4.397089532	4.68843725	4.676007747	6.262029175	5.228823433	4.964025682	4.894135169	5.440646351	5.756640539	3.7011712	5.208583157	4.650929099	5.396470288	5.282316652	4.665022701	5.820139961	4.701474861	5.205628754	5.638103329	4.566229928	5.147347881	5.672701064	4.555438108	5.201942261	5.221077007	4.53861394	5.39484736	5.797405314	5.927321253	4.718507288	5.222812042	5.283230183	5.51053985	5.405567283
PKD1	11.43567821	10.91355676	10.94174147	11.34068112	11.20951408	10.91839222	11.31184751	11.22995384	10.77782239	11.8942992	11.48883376	11.19481946	11.42235507	11.36128876	11.185595	11.6377376	11.32784088	11.72326642	11.4502026	12.13390789	11.47636969	11.25251226	11.43532445	11.83644237	10.64166873	11.56345156	11.59835433	11.59213447	11.69473612	11.33213302	11.24208082	11.43157997	11.41915734	11.71551651	11.48449112	11.2926437	11.42641449	11.27106463	11.88195204	11.37323761	11.1940186	11.22944453	11.13842991	11.0416113	11.24223249	11.09210664	11.11078446	10.84532771	11.03587424
MAPK8IP2	9.35313202	8.706151536	9.434947729	9.939369264	9.484875437	9.425686352	9.62908338	9.609459812	9.759338537	10.03089065	9.557060569	9.759233851	9.304459916	10.03201718	9.776918953	10.19012789	9.986485617	9.707916064	9.11219168	9.595852471	9.287678479	9.329238033	9.190662926	9.739331667	8.701860403	9.455996053	10.17374963	9.28679794	9.954298249	9.621778205	9.035318855	9.678937816	9.878064121	10.42669441	9.969638159	9.969848154	9.565478538	9.746102598	10.18538683	9.648790258	9.858462082	9.365513802	9.742868866	9.652055067	9.553807374	9.655204435	9.570047705	9.276979422	9.139867033
MED24	9.304308172	9.153240143	9.233310289	8.916825758	9.239730743	9.07997384	9.572779243	9.233597202	9.080841339	9.643256377	9.267058249	9.232616436	9.442904199	9.6089711	8.972796708	9.504160479	9.422184156	9.4671769	9.176950202	9.276047103	9.396146234	9.299783106	9.664694313	9.69480201	8.546175314	9.398639988	9.608206903	9.010669767	9.278012425	9.370512412	9.322077757	9.529514333	9.296768195	9.879335025	9.125676169	9.386169484	9.220787729	9.407235379	9.533848313	9.379795822	9.695009632	9.374499182	9.494489728	9.028352314	9.519025137	9.04784849	9.141050935	9.173976877	9.139506555
RHOBTB2	8.790395386	8.250044052	9.476602403	9.322273413	9.239801403	9.023344265	9.325847865	9.3790219	9.001453436	9.821385604	8.761628065	9.053491766	8.78785342	9.025758688	9.00215777	9.271797314	9.163178414	9.250091061	8.693993896	7.627432924	8.683531393	8.852275531	8.803333524	9.190887667	7.784678872	9.07769027	9.267178158	8.32150721	9.490217817	9.21840757	9.073741754	9.018310591	9.230353164	9.504995153	9.009363475	9.213758999	9.004392378	8.985343536	9.997788572	9.183247083	9.042101539	8.973333362	9.194899677	8.776469875	9.055917371	9.052156258	9.136836424	8.709705639	8.748060813
HEATR5B	8.907894561	8.919010657	9.077633839	9.053786748	9.149090531	9.107955808	8.949323175	8.85662548	8.796917787	8.982914818	8.730811126	9.070744927	8.913673377	9.023931724	8.912345935	9.109842514	9.000176346	8.904352025	9.091619518	8.817676925	8.911501311	8.943824506	8.936373155	9.194060265	7.822317954	9.025082952	8.843230279	8.882670746	8.79044875	9.013570417	8.955388695	9.004713077	9.150724612	9.41276451	8.950519897	9.35383727	8.752351074	9.127487325	9.3017186	8.944164693	8.72690967	9.123535945	9.06195596	9.086315571	9.008614605	9.26547475	8.949816603	9.041474488	8.338955013
SEC62	12.20089953	12.43349645	12.28707826	12.43581143	12.34941712	12.23402276	12.30417971	12.23197504	12.18729659	12.30746058	11.91937006	12.66513025	12.61551558	12.39115833	12.44266742	12.72412333	12.4401878	11.99091367	12.61715174	12.2875728	12.56555155	12.28294627	12.53399575	12.58708332	11.30255337	12.27934085	12.15055111	11.87613662	12.42572578	12.39353542	12.55353824	12.28141172	12.24963651	12.35842407	12.39915077	12.67322997	12.17822024	12.55946586	12.35251805	12.30771027	12.60696324	12.58885148	12.58308995	12.54108338	12.73084733	12.53698606	12.32809719	12.45839363	11.88133811
RPS20	9.138941854	9.347222719	8.726605115	9.627079908	9.245775857	9.524352306	9.174936499	9.142888425	8.662796002	9.030859864	9.275230137	9.191770748	9.215962393	9.147864506	8.953827311	9.231935422	9.097520362	9.008386133	9.233989215	8.748117086	9.540892981	9.333405675	9.258993784	9.771155487	8.143128812	9.22581939	9.29962898	9.453051303	8.845605886	9.11688917	9.312755618	9.228905437	9.138437955	9.678690133	8.957045327	9.377537217	9.026069029	8.933359165	9.08836538	9.156314617	8.847235886	9.411555793	9.371273254	9.009153941	9.274733917	9.249297149	8.929416048	9.379725704	8.804565507
CSDE1	11.83151246	11.86174282	11.57490554	12.04256355	11.68657056	11.74167934	11.80022897	11.78721312	11.59055148	11.81300792	11.71137413	11.87863673	11.96763092	11.9765829	11.73043154	12.10213109	11.80902582	11.39259402	11.96956732	11.76799213	11.95223624	11.79230242	11.78102592	11.99771572	10.53653567	11.82354102	11.60954482	11.43855619	11.70704612	11.77852635	11.97662723	11.86960537	11.79209588	12.08895927	11.74628971	11.92395504	11.59597979	11.80340514	11.90835738	11.85200559	11.72465695	11.83535211	11.98153662	11.98662552	12.26275363	11.80912464	11.78428486	11.95791734	11.20780451
UBE3C	9.202610817	9.183395843	9.050198775	9.399914895	9.224953647	9.177475907	9.020713541	9.207610099	9.13423834	9.389613619	9.059774131	9.228754555	9.11219777	9.44238811	9.133069752	9.503327585	9.321616096	9.084207857	9.347499873	9.533496662	9.164097402	9.184727145	9.038518114	9.269664768	8.014782453	9.361546329	8.985005193	8.664669432	9.335126922	9.200257265	9.212585071	9.427546968	9.22344138	9.53581398	9.220137896	9.342953754	9.1148349	9.364865999	9.518492634	9.157007282	9.001314481	9.397145787	9.382959538	9.495549819	9.438284182	9.328950495	9.155789705	9.420940984	8.741034597
REV3L	10.6965739	10.40564916	10.30531548	10.5815917	10.4050715	10.5893015	10.46024333	10.31388618	10.1877295	10.72922037	10.48866206	10.6045536	10.81854467	10.50343774	10.48861579	10.66120026	10.78178881	10.57904718	10.92730042	11.2339161	10.65791202	10.58717997	10.9241843	10.85084752	9.628491243	10.43259593	10.60429393	10.6255403	10.4526588	10.52496701	10.89641728	10.45284606	10.2933703	10.84634377	10.60743278	10.69244746	10.43336089	10.6968311	10.46077318	10.64958062	10.46897071	10.65428493	10.84793132	10.51165144	10.52406804	10.76240759	10.42478699	10.46558156	10.38970435
TENM1	7.871157286	7.536728173	7.561170926	8.384624476	7.502128653	7.571907458	7.427259529	7.702807292	8.069708699	8.271723579	7.589924308	7.876531778	7.721670164	7.985819154	8.116204365	8.276334506	8.054403807	8.086934898	7.753308129	10.24560009	7.690268763	7.751765357	7.700714564	7.954201705	7.418918222	7.773021143	7.91047671	7.751665249	7.992198708	7.959803504	8.016074858	7.868876967	7.987441247	8.611195402	7.579953396	8.131592123	7.668436665	7.697956796	8.290138899	7.737419748	7.527150327	7.545051963	7.763078435	8.018795466	7.790522469	7.982675039	7.86832789	7.692416659	7.457432197
MASP2	5.353047391	5.062713541	5.445603727	5.599282762	5.131622639	5.226278271	5.34387903	5.282080194	5.099457202	5.349517931	4.95386656	5.075625595	5.278204459	4.743112418	5.16396213	5.669149211	5.23191057	5.330923032	5.767733262	6.629198284	5.622288127	5.137366372	5.310000959	5.846995825	4.287244728	5.271365192	5.452443307	5.242333285	5.50258368	5.760360681	5.559484711	4.75890888	5.486731347	5.339576515	5.272776762	5.36264122	5.352743462	5.571076327	5.48579889	5.222042292	5.55495669	5.88609998	5.420051613	5.769261302	5.432729268	5.664852525	5.147799364	5.791620088	5.255112075
IYD	7.008683704	6.694862091	6.735270822	6.705312806	6.592769868	6.67056897	7.154926727	6.598306695	6.591720911	6.252493441	6.886990928	6.437996294	6.68495903	6.75221967	6.529642147	6.995689196	7.121643412	6.828953339	6.687594387	5.923412187	7.093497811	6.691813398	6.99157578	6.749395194	5.898790602	6.682254314	6.943786286	6.527093455	6.73475749	6.736483658	6.825776789	7.02041522	6.350802679	7.101550802	6.870455701	6.716993811	6.881514182	6.82458296	6.664816721	7.069759286	7.014056819	7.07508486	7.381108059	6.083156621	6.880601527	6.692276342	6.23267002	6.447174529	7.001342326
FAM76A	7.896544282	7.31597168	7.361015942	7.738005903	7.549102999	7.620477368	7.404303688	7.070112982	7.586023645	7.586774804	7.171724857	7.588932016	7.34554583	7.506517337	7.175442464	7.871844599	7.647390964	7.408476258	7.107387252	7.830046298	7.450542819	7.251300783	7.219000051	7.668949326	6.129098928	7.33882503	7.029783702	6.415640344	7.773608941	7.606597137	7.520312018	7.384226762	7.297027961	7.743385718	7.450722836	7.912321956	7.374779931	7.636900355	7.475625983	7.089617716	7.369986986	7.547804909	7.636745669	7.517449246	8.073323384	7.686408757	7.271351288	7.760048776	7.162640611
TRAF3IP3	6.631095343	6.154920465	5.505355294	5.984039146	6.273641013	6.357127177	6.051292836	5.756278781	6.074727266	5.662755264	6.277901825	5.969801295	6.075972408	5.866466059	5.871752125	6.083742263	6.512805969	6.188513834	6.332849417	6.35033323	6.174426835	6.654484997	6.936411709	6.093323232	5.393576493	6.38557681	6.059743159	5.701884993	6.073508104	6.190102876	6.499849187	6.156518578	5.648473086	6.15220132	6.254642134	6.012752402	6.035232765	6.059813222	5.919475308	6.175989414	6.497807838	6.48839586	6.166218254	6.037642025	6.577725503	5.923465823	5.729034555	6.004625913	6.256941502
POMT2	9.155604915	9.135754505	8.989464418	9.189718971	8.693720585	9.081705094	8.931650649	8.852424488	8.540887218	9.12618246	9.139678367	8.649448124	9.393384101	9.161638579	8.763060187	9.34582021	9.053554603	9.033790414	9.237652509	8.694290051	9.453831881	9.303454579	9.458348434	9.170716596	7.498055882	9.17287575	8.674355127	8.803722426	8.568376148	9.118557208	9.166720737	8.902821548	9.110982343	9.133979881	8.923162593	8.968452677	9.140543411	8.623543618	8.846767162	8.851904332	9.008588998	8.999011228	9.310340193	9.201803909	9.544196236	8.590592907	8.745595697	9.124744782	8.609736199
VTA1	7.174949952	7.516335102	7.491337368	7.901502194	7.480090746	7.444540856	7.452862941	7.47174443	7.56809471	7.432833135	7.26302529	7.757528958	7.309152675	7.611901439	7.447009648	7.288888721	7.474257684	7.326793978	7.524064376	7.4245789	7.483667607	7.550186369	7.364198761	7.756780219	5.879575444	7.509149715	7.417833769	7.163098766	7.293366682	7.545232168	7.377787864	7.324447599	7.597318357	7.826421419	7.497276034	7.969312047	7.327001686	7.599180495	7.832346609	7.528854007	7.394653572	7.548762007	7.653156522	7.680902273	7.59736768	7.648694613	7.554686044	7.709695941	6.843572991
MLXIPL	5.835348032	5.622598916	5.79302532	6.162434189	6.182259083	6.02293489	6.508959171	6.18295214	6.115689419	7.151050813	6.592861716	6.285522473	6.46579524	6.561872413	6.558601796	6.629330788	6.541075932	6.534047434	6.427678976	6.791268151	6.47707655	6.059853499	6.529629084	6.684983727	5.811123151	6.617970708	6.57085738	6.298289974	6.856073603	5.757159385	6.327893859	6.305027922	6.417829964	6.969067046	6.086936582	6.367501155	6.472520939	6.036297903	6.729940207	6.776220928	6.83270113	6.161198074	6.327642856	6.024735168	6.232731293	6.044817923	5.960176488	6.001363522	6.46078315
BAZ1B	11.74055468	12.0030633	11.77666215	11.89896614	11.692414	11.55965462	11.91791017	11.88212951	11.73319236	12.11368454	11.73045843	11.92218133	12.02661043	12.05915972	11.88514865	12.22437625	12.12631906	11.52809074	11.96359136	12.16925596	12.38788688	12.1478305	11.94592157	12.07103057	10.71876391	11.83072829	11.54856227	11.41604762	11.84621887	11.56988537	11.87767769	11.88067719	11.66477048	12.17931975	11.92264775	11.8158535	11.72357089	11.82543599	11.86849235	11.89670661	12.16498364	12.04357788	12.03553621	12.12963964	12.35692441	11.66134516	11.65623218	11.98771537	11.3252927
RANBP9	9.201425772	9.395523334	9.233257924	9.841230653	9.483833676	9.394456129	9.543836752	9.584878424	9.417897666	9.686078111	9.60998979	9.537558951	9.483332332	9.850629114	9.480331959	9.702029153	9.649447642	9.183501105	9.542550879	9.180424495	9.507350623	9.449826703	9.382395859	9.712239507	8.37758008	9.483408264	9.413608727	9.242809492	9.575015295	9.354312536	9.541746356	9.647010489	9.47849821	10.10171587	9.483208143	9.525653105	9.161843731	9.545389329	9.623627111	9.659606389	9.428605738	9.509102383	9.668844619	9.623658415	9.712627145	9.513210919	9.332386469	9.414924367	8.946382819
SPRTN	5.592347266	5.844364499	5.713341792	5.504851115	5.784031502	5.808371492	5.718910913	5.606237242	5.30447141	5.437589551	5.510496699	5.405313549	5.431214166	5.897724009	5.732791357	6.067395691	5.95651001	5.257475655	5.721266489	6.225641799	6.031738308	6.016678788	5.699510459	6.125903578	4.734270454	5.627656939	5.057625576	5.400518996	5.13532878	5.443501636	5.611167114	5.847911947	5.253651323	6.039098669	5.570447084	5.848777076	5.574231649	5.766183446	5.359177779	5.745799545	5.436110966	5.819289134	5.651473387	5.759342635	6.30902226	6.028083946	5.458001076	5.990011045	5.173022091
METTL13	6.896794023	6.897554499	6.718091976	6.829443961	6.651911784	6.657709929	6.563786454	6.884180976	6.61121994	6.936963834	6.865945501	6.489118886	6.821163087	6.97162088	6.581783868	7.000534489	6.772586663	6.431473219	6.719772435	6.886076216	6.888914118	6.622779912	6.71923798	6.984788931	5.469398166	6.728349791	6.672324056	6.327112421	6.920014498	6.610377269	6.805258454	6.477528839	6.456245379	6.889946583	6.512246187	6.778171707	6.688960824	6.842610289	7.178131593	6.775778491	6.541396002	6.929687285	6.788256301	7.046179282	6.955321419	6.503555098	7.017332073	6.914698483	5.929424966
DYRK4	6.207530966	6.480364366	6.137112972	6.523657139	6.163416502	6.321032639	6.277623422	6.392144798	6.195722894	6.229069446	6.578240482	6.041938267	6.355557073	6.38771251	6.156855967	6.401935692	6.515588002	6.340021296	6.644956726	6.25943624	6.493661835	6.13385084	6.311755844	6.937038071	5.064553962	6.303261701	6.084468326	6.100176844	6.124292373	6.51396018	6.304964265	6.083137718	6.020457996	6.466615163	6.411695629	6.396045024	6.196859349	6.341229568	6.886425647	6.404444885	6.531323231	6.490124725	6.716767528	6.360149935	6.553676043	6.241492498	6.203617969	6.419460039	5.807445223
ZNF207	10.42956163	10.53100391	10.29678216	10.80497108	10.49776663	10.50861917	10.48632969	10.31068987	10.21573655	10.3213116	10.47293346	10.50825806	10.78174916	10.46457647	10.336905	10.69941795	10.44042175	10.5421701	10.70615078	10.92850031	10.48521953	10.7132656	10.65068509	10.81259577	9.392736471	10.38314576	10.46478643	10.41571718	10.34347372	10.57752032	10.66160581	10.4957348	10.54445058	10.73019018	10.41597737	10.70719259	10.42296055	10.54346515	10.4523737	10.52719919	10.48023789	10.74911771	10.7560587	10.62316769	10.85331296	10.4437536	10.42460704	10.83106955	10.26737988
UQCRC1	7.361066592	7.420781547	7.404043095	7.666222149	7.403577339	7.207785691	7.149947228	7.150863495	7.490191919	7.658267074	7.116137435	7.502607387	7.201078813	8.014110684	7.752976311	8.158778405	7.846742782	7.364937635	7.05763526	7.480281374	7.435177478	7.295863076	6.968266554	7.667979422	6.310597528	7.402364947	7.350844865	6.779518873	7.743596332	7.329864529	7.344345885	7.957392685	7.529027306	7.889876972	7.77185616	7.618108515	7.262801059	7.435900664	7.983869261	7.354853475	7.642041217	7.124677144	7.484916264	7.736819251	7.689321161	7.133027396	7.283730101	7.162478988	6.884282496
STARD3NL	7.386080362	7.435583281	7.505192795	7.775052808	7.885391608	7.846471416	7.41772698	7.513347554	7.384143031	7.791754615	7.27886073	7.913603601	7.550970185	7.377747932	7.69036419	7.553463757	7.610264982	7.618790099	7.933875384	7.072870272	7.705330523	7.456505923	7.585772166	7.89359716	6.445665978	7.656586501	7.594215664	7.474188737	7.696340725	7.771638362	7.903301981	7.422943051	7.805799201	7.763179223	7.400293306	7.946503799	7.572319421	7.923160712	7.467793524	7.54901789	7.678540763	7.696816429	7.812626069	7.400965282	7.719481123	7.647805009	7.55754014	7.511883001	7.125177441
CD9	7.582568115	8.395250637	8.076133719	8.098403225	7.750975443	7.296592344	7.843272309	7.286227383	7.598148589	7.742571485	7.024430465	7.509698392	8.520361495	7.92034451	7.340912107	7.940570663	7.207547724	7.759361792	7.712754925	7.073870688	8.785146323	8.303415392	8.018216043	8.707077503	5.449690949	7.843438267	6.620322596	7.363854682	6.904662154	7.940615857	8.53809915	7.600908435	7.710058328	8.196757442	7.471659654	8.020278902	7.852655857	6.661596853	7.007222977	7.367599226	7.214203083	7.837583508	7.577856267	8.388683713	8.385968797	7.710336553	7.960271118	8.221195285	6.67948455
HHATL	7.845157141	8.295867601	8.419713245	7.962536444	7.411793268	7.794671866	8.165635355	7.209287775	7.865948052	7.998817773	7.287798536	7.934877141	8.557117919	8.2381497	7.186684113	8.109263952	7.707983557	7.084904103	7.518786159	6.256833552	9.106578993	8.36738407	7.614771822	7.311941109	5.912255071	8.306287965	6.489604079	7.383363397	7.477088012	7.730210602	7.960856764	8.011065815	7.974331902	7.736005081	7.412422711	7.81564508	7.859345066	6.774447474	7.453921177	7.543237652	7.561606807	7.49687968	7.701273367	8.981803852	9.060248873	7.534387617	7.4780831	8.177553631	7.056713312
NCAPD2	8.822075057	9.244518426	8.741968567	8.980483335	8.941462956	8.68629546	8.784442461	8.623048965	8.521386276	8.594630811	8.761237497	8.900014066	9.274351347	8.978823201	8.591791327	9.107194839	9.003110916	8.627778949	8.949762376	8.528515189	9.67224992	9.06925901	9.243669144	9.243081667	7.270763082	9.121078782	8.636844175	8.537830649	8.365887516	8.902999444	9.14647278	9.219703527	8.975831471	9.073632266	8.846295139	8.939770087	9.082668786	8.842984233	8.544575617	8.974789239	8.655445102	9.100069954	8.643292823	9.239798641	9.406455252	8.651635275	8.696443467	9.259482456	8.276926559
IFFO1	9.080409782	8.973167861	8.637581692	9.205586664	8.81940303	9.174469261	8.977932228	8.564247841	8.820657838	9.398057746	9.20112571	8.994121535	9.129598302	8.735880688	9.523505566	9.594708489	9.124478534	9.259261842	9.006582668	8.898559079	9.481417608	8.867621324	9.130281234	9.516977884	7.76122442	9.126638297	9.100367335	8.838181037	9.578255066	9.04573545	9.27185404	8.878761099	9.055728779	9.658829292	9.371626276	9.27204916	8.946237185	8.972950554	9.4856137	9.112014202	8.718384407	9.027153475	9.43425769	9.12722918	9.412391189	8.907578356	9.220301291	8.847196835	8.498632657
GIPR	5.449098851	5.34741605	5.36576051	5.561303403	5.111490081	4.620836979	5.258245791	4.61812436	4.604373289	5.227201583	5.239627622	5.051158359	5.388621194	5.120394919	5.506437112	6.115473117	5.877580715	5.220890073	5.267860919	4.982259747	6.722170737	6.393378124	4.921143178	5.561532162	3.779699895	5.421898451	4.87489545	4.225458526	4.841551699	4.91044919	5.094018837	5.438942144	5.303551043	5.518760001	5.958328352	5.140012772	5.081894267	5.550844007	4.458876622	5.425027795	4.575301451	5.114119236	5.106919082	5.456062606	5.943877177	5.127390007	5.023131301	5.625321257	4.850612257
PHF7	6.873298525	7.081574548	6.749557101	7.403449544	6.688187211	6.534922937	6.602229827	6.567184852	6.966959494	6.545547787	7.258945275	6.880251768	6.693966717	7.111581404	7.000518399	7.308232211	7.079311766	7.024648835	6.555080491	7.018013485	7.081513767	6.646047475	5.716923767	7.048602444	5.990262785	6.980307044	6.834709124	6.315823536	6.735364382	6.698608985	7.119645499	6.849088401	7.368587736	7.458913067	6.818644496	7.305160862	6.534988864	6.839667916	7.152118914	6.635231637	6.300505972	6.814641822	6.958651651	7.178885789	7.220669454	6.633925622	6.742621352	7.053128695	6.806713099
SEMA3G	6.555718016	6.118756629	7.22491312	5.837497145	5.968714536	6.654796854	6.178503237	6.650746997	5.833946262	6.925824268	5.407087502	7.208940959	6.060911637	6.248563852	6.723348623	6.948649059	5.388595191	6.387789987	6.870938999	8.919304751	6.319225104	5.144448927	7.180501929	7.087872809	6.016718106	6.708090349	6.435166776	5.553143406	5.909380959	6.978437335	7.045864502	6.244710458	6.521296633	6.46766302	6.470802481	6.801975295	6.586410987	6.493349856	7.538465192	5.955863219	6.690423306	6.787307373	6.06356085	6.373464729	6.902587888	7.533081586	7.031880937	6.76191992	6.104448654
NISCH	10.57038585	10.28401553	10.19062195	11.19942892	10.48337545	10.50297994	10.96990118	10.79879789	10.77437868	11.30468521	11.04619056	10.58192554	10.80354444	11.21915673	10.80050085	11.0496041	11.1114464	11.03959242	10.72587442	11.24657375	10.6513804	10.71638166	10.92972642	11.07610689	9.941817213	10.90957605	11.0224857	10.89413088	11.23154731	10.67779916	10.68381266	10.98360675	10.79504476	11.49806653	11.02109648	10.91923774	10.76672574	10.68274663	11.04635371	10.99714316	11.13851469	10.74442045	11.1288067	10.74338183	10.94791523	10.63800325	10.5016503	10.47468892	10.5281054
STAB1	5.552781358	6.278004619	4.419746223	6.329555706	6.639731331	6.699834992	6.682371827	5.453201556	6.145282459	5.506368042	7.824431358	5.895359674	6.520688168	5.801430603	5.75262477	4.780724475	5.345301899	6.010991252	7.798086708	4.590922587	5.38924003	6.32628532	8.075076483	7.755459094	5.716089371	6.135385971	5.091705945	7.141870642	5.956519649	5.671459576	7.163796864	6.16839174	5.515350479	7.400757592	5.130257273	5.604739073	5.806041469	6.066957907	5.492220649	6.675183148	5.424118001	5.954515249	6.456077504	5.285162771	5.784362394	6.935522041	5.868625933	7.242975791	5.827323822
FUZ	6.694530454	6.246567167	6.571214646	6.938452688	6.638703049	6.529012166	5.913226115	6.174324602	5.717195011	6.560439598	6.697699879	5.911471893	6.510928288	6.386199767	6.29195435	6.605991988	6.266789399	6.798264636	7.089942524	6.596965991	7.193732303	6.663813652	6.836153818	6.777615453	4.807089636	6.791837734	6.164033603	6.094648055	5.96861499	6.431408984	7.429711376	6.36458577	6.763200408	6.585437961	6.43254842	6.424384783	6.490312753	6.47673674	5.86873927	6.380817369	6.308485544	6.708029349	6.636071685	6.363408195	7.17329369	6.224177883	5.846887452	6.637175052	6.06502131
SLC6A13	4.729541611	4.637973458	5.432262066	3.893384193	5.193304765	5.857572354	5.187706192	5.602136508	4.470311955	6.620264558	5.515454561	5.091474141	5.949300496	4.297803453	5.379304755	4.866197257	4.905434572	5.059095275	5.579877479	3.632874588	5.023612981	5.130939953	5.978836435	4.834376628	4.993467812	5.888992818	5.219248064	5.673028907	5.473323957	6.380207924	7.281975445	4.924563127	4.433974214	5.747088992	4.579512902	4.920262047	5.213296748	6.444061729	5.438871162	4.880166354	4.888490535	5.749324894	6.009546135	4.424875206	5.508134846	5.396492378	5.551317992	5.959484726	5.132363783
IDS	10.9606639	10.59469319	11.20139557	11.80492761	11.46626777	11.56392899	11.64629606	11.29037255	10.99980677	11.35234576	11.33720587	11.3529183	10.78141731	11.39809741	11.20185844	11.40765255	11.28642666	11.35887987	10.90639893	9.575249559	10.85364979	10.94366649	11.3080462	11.61780601	10.0083866	11.1848625	11.88071727	11.39997326	11.57520942	11.3636012	11.0602687	11.2772667	11.71365843	12.06224044	11.37986038	11.69041537	10.96160952	11.561418	11.49232507	11.30406898	10.7274453	11.13129136	11.45670494	11.19015086	11.13447605	11.65436641	10.95623394	10.97844423	10.89004301
PRSS3	2.5639852	2.690489734	3.454496437	4.000505316	3.098860647	2.733110458	3.320104157	3.357565819	4.082180974	3.699773517	3.250758138	2.927103317	2.227769705	4.509420217	3.303804592	3.969487495	3.557637222	3.005669495	2.10395775	3.561587586	2.727402385	2.955814142	3.072036297	3.00076393	2.477937649	3.276678013	3.851765069	3.118115698	4.313180363	3.043847032	2.019475098	3.466922712	3.238663612	4.107808176	3.453119328	3.278006656	3.280994395	3.423523513	3.907869169	3.569504344	3.882879022	2.674532188	3.226992895	3.807124073	3.49130545	3.068449774	3.213422581	2.229263214	2.688285692
ZNF200	6.872163185	7.177167685	6.907372337	7.105943849	6.808757277	6.836350401	6.736303069	7.016445872	6.705366756	7.327222514	6.734604243	6.82718315	7.047204875	7.072456949	7.173862526	7.215813227	6.946463335	6.893077069	7.222419931	7.394654207	7.036858355	6.656888676	6.873533344	7.085543612	5.737780985	7.164842291	6.82561849	6.399855465	7.265937509	7.221896719	7.17352231	6.960737109	6.895990464	7.131029509	7.174328159	7.441516353	7.102568917	6.978221563	7.186966962	6.923760832	6.92183587	6.849554061	7.136026665	7.067991745	6.842398736	7.066503365	6.653268759	6.983001673	6.76287173
CD4	5.546265848	4.751092523	4.464367276	4.606437524	5.463695784	6.351655272	5.708962488	4.813012515	5.311559178	5.561221839	5.705468321	6.038564793	5.412335365	4.96044603	5.211893101	4.8744986	4.643380454	5.177856883	6.266999299	5.271740613	5.44536777	5.93928603	6.8667303	6.293459492	4.844348224	5.84651854	5.491822388	6.51467477	5.336494455	5.343339923	6.302485842	5.487588375	5.931225743	6.324697992	4.441954333	5.252779889	5.08981523	5.112204366	5.396965228	5.744662598	4.301523746	5.947766097	5.354007086	5.416511364	5.838953936	5.783055531	5.283755276	6.008233278	5.474714258
LRRC23	7.458297924	7.298935252	7.175522601	7.052361249	7.115871076	7.173990967	7.326780447	6.925911906	7.324239047	7.505578439	7.489404013	7.000704098	7.724872072	7.32331598	7.239062982	7.340893509	7.322003886	7.425223574	8.055040661	7.466139686	7.332781524	7.84604731	7.236258585	7.563091403	6.289198759	7.380288825	7.354928565	7.027623036	6.908034449	7.188966198	7.501638248	7.306539289	7.73363655	7.672191627	6.886434703	7.242265865	7.318356509	7.020284203	7.289495089	7.368374149	7.368528482	7.56102711	7.518486575	7.231879731	7.630862989	6.912702614	7.4197939	7.261606805	7.181945822
HFE	6.839437972	7.46870758	7.195970105	7.025999438	7.206951353	6.980833985	7.151082089	6.934629384	6.223668827	6.6595055	6.459504486	7.277876291	7.515232826	7.071987357	6.587672444	6.70795696	7.346151707	5.92226933	7.865358231	5.909139711	7.774273155	7.343496814	7.989543655	7.727262329	5.50899381	7.473354908	7.228175172	6.919828021	6.705887527	7.342225211	7.622007708	6.829162641	7.128349249	7.284910955	6.974602707	7.356297441	7.272345806	6.765137898	7.217438562	6.766564886	7.34457692	7.618269873	6.932739736	6.794605504	8.012733641	7.322730135	6.666168895	7.620670411	6.591501948
SCMH1	7.349609933	7.129525722	7.292912883	7.740046326	7.417496791	7.51800612	7.856995612	7.694236126	7.320301124	7.663163258	7.663452461	7.477452778	7.699532344	7.705942681	7.434208426	7.660853311	7.564340305	7.849293421	7.922208952	7.633619426	7.718341853	7.742517082	7.460973927	7.806715751	6.265515315	7.859943647	8.018497078	7.390002347	7.57796529	7.522762478	7.756937213	7.727490876	7.526374023	7.98918548	7.405359109	7.685387079	7.566799875	7.184265617	7.742052234	7.671952909	7.515951358	7.564011476	7.984711793	7.640768884	7.621717285	7.625776713	7.273942069	7.56491114	7.423121813
FYN	10.69340304	10.93685938	10.57212254	10.96728223	10.75497435	11.13995086	11.28580882	10.91702036	10.53760367	11.06699223	10.90745249	10.82919629	11.30205968	10.83966391	10.99110114	10.70955145	11.16492828	10.56684983	11.82319822	10.75115805	11.12332499	11.06141431	11.56500337	11.47635254	9.823452379	10.96836161	11.04808726	10.73694959	10.36065881	10.67596265	11.12217064	11.01852034	10.61346522	11.30878622	10.82599348	10.81180543	10.8661359	10.69285787	10.65474913	11.28736576	11.24873659	10.99641251	11.2401458	10.7608277	11.38892182	10.91608837	10.73769292	11.01750519	10.51919601
HIVEP2	11.15556001	11.0951996	11.57960798	11.55306873	11.2312922	11.20381858	11.38487799	11.41528817	11.19789377	11.73658916	11.22216899	11.45161033	11.26285058	11.84383193	11.32249948	11.84460741	11.52076778	11.24880251	10.99583617	11.16164189	11.31010264	10.95550556	11.02464478	11.45895638	10.34134929	11.15242929	11.3508505	10.44686908	11.53803911	11.39309266	11.53612608	11.37726098	11.54319792	11.70867514	11.60082131	11.43094526	11.0618488	11.32755452	11.85249832	11.44601476	11.42757536	11.08811001	11.37843664	11.46224041	11.41711662	11.2095216	11.22227376	11.00655267	10.87000794
ELOA	9.127891051	9.33776478	9.170059994	9.49249712	9.403608487	9.332171328	9.291340023	9.288598162	9.074937667	9.565504508	9.174414155	9.186634263	9.658910727	9.415359922	9.101722954	9.332462148	9.070354229	9.082919659	9.480699085	9.736203216	9.359606755	9.446888873	9.646311208	9.611842077	8.134792532	9.323511764	9.069281599	9.051331899	9.052668608	9.307338119	9.403827711	9.260989162	9.105983427	9.569261712	9.039119289	9.269391705	9.249489619	9.26042943	9.329144267	9.291384214	9.410970271	9.427426548	9.572495026	9.321940273	9.621368717	9.385980126	9.124207199	9.578823246	8.879812639
LYPLA2	4.991804254	5.328033404	5.067832314	5.641583153	5.362140275	5.306149706	5.26415519	5.484989835	5.024254754	5.236246492	5.177307206	4.993139382	5.454356221	5.435908608	5.551893071	5.526315485	5.673997832	5.359831221	5.607787804	5.411028756	5.487338389	4.998358602	5.184535594	5.460551886	4.776481269	5.616888982	5.553579344	5.080773521	4.914082967	5.067712748	4.858151263	5.426003682	5.623909978	5.644981719	5.257954926	5.676972641	5.243068542	4.953414847	5.61270951	5.579845084	5.424479318	5.115061478	5.114499435	5.461289376	5.310239779	5.43383462	5.105349667	5.231941237	4.965606807
CLCN6	8.448505411	8.46146124	8.54042893	9.07364123	8.601684365	8.53235132	8.671565677	8.711404027	8.433453397	8.776565205	8.619346385	8.475889065	8.610863996	8.743893924	8.390035483	8.791015964	8.718676886	8.54472433	8.619666237	7.910895916	8.713818403	8.52288232	8.345570039	8.787476466	7.197231165	8.807836998	8.584733903	8.491336234	8.430028928	8.762631041	8.523815764	8.825378136	8.692251533	9.039372771	8.603381914	8.640121969	8.602127619	8.748450737	8.863633051	8.650100599	8.565344446	8.653491063	8.720667322	8.827968619	8.833287053	8.534467034	8.39331312	8.499878016	8.072260861
MRC2	4.297657612	4.704171745	4.648894559	4.353506642	4.193861844	4.313619142	3.728397876	3.986095633	3.43281192	4.821371291	3.721298865	4.133374439	4.846269428	3.550800935	3.591649184	3.019001335	4.572544506	3.576703108	3.784657586	3.237087326	4.907331241	5.000131837	4.874058339	5.270104344	2.884219021	4.976837513	4.648801471	3.73789438	3.889460429	5.643980656	4.79438779	4.583206258	3.886416285	3.841918773	4.090148371	4.146453932	4.442251617	4.157991211	4.62553301	4.262325833	3.778314553	4.439058254	3.819158641	4.080224985	5.253474412	4.97216929	4.679711362	5.290974364	4.188197215
NME1-NME2	2.460884672	1.780958983	2.904637414	2.612052903	3.659653653	2.744398392	2.689384558	2.160450289	2.76874134	2.865133402	1.262478714	2.61147329	0.582804533	2.055545007	2.060819457	2.889813219	2.122782819	1.506107005	1.911920554	1.579936596	2.659537286	3.399871129	3.321764774	3.296827029	2.399505576	2.905833123	2.538776478	3.266827226	3.270495818	3.182520298	2.79844935	2.781573227	3.838660345	2.855385909	2.010496236	3.475166851	2.310642526	3.056295853	2.079546938	3.159649632	1.707428833	2.274472574	1.116557022	2.893929501	1.428086116	2.22715662	2.37946615	2.330712453	1.75465642
SLC6A7	5.719362627	4.834474157	5.87540202	6.406397826	5.819831678	5.421068405	6.031077731	6.343271289	6.230568903	6.785033925	5.520337613	6.477602357	5.621300035	6.353398813	6.136047406	6.611905247	6.092851263	6.558182634	4.868030485	6.305310471	5.055134064	5.495025886	5.171508783	5.615818738	5.31744049	5.875084082	6.42283804	5.21072871	6.613630012	6.259397867	5.021626479	5.977665897	6.379393751	6.391358699	6.130740503	6.063579741	5.810500619	5.5684111	6.874545313	5.916707632	6.135132583	5.620996775	6.055934127	6.000467167	5.90785507	5.701044805	5.921749738	5.448577236	5.649429253
TSPAN9	7.188095505	6.217672206	6.585397193	6.674751917	6.592026368	6.808381589	6.83739261	6.922646347	6.873497946	8.103857976	6.797339791	7.202826441	7.167296602	6.844111512	7.258601947	7.267502838	6.81586673	7.446266484	7.098193493	10.09864217	6.667431691	6.340021312	7.033670072	7.129209153	6.918007241	6.679641434	7.009388249	6.748167284	7.061239061	6.994810184	7.505922796	7.374723893	6.99986077	7.424923724	6.703001465	7.243459233	6.869994602	7.252223908	7.605091286	6.941725698	7.339805666	7.091319022	6.873386329	6.808985373	6.809781617	7.047038535	7.4724049	7.28091004	7.033420484
BTBD7	9.592956392	9.539366667	9.431590006	9.440781255	9.451195018	9.636563013	9.549798499	9.29012502	9.139986334	9.553808029	9.403499227	9.491697267	9.626841067	9.311760801	9.368806844	9.540084448	9.512574555	9.239516984	9.664623279	9.564540424	9.826780779	9.725515457	9.755458049	9.682322634	8.417513635	9.407766445	9.622836227	9.312249433	9.208969211	9.398933733	9.627548383	9.334227212	9.415212901	9.539638162	9.415497181	9.601858368	9.480243925	9.517222094	9.329517078	9.520203407	9.761552822	9.639524652	9.705704362	9.519556747	9.820613691	9.451975655	9.339797944	9.790471822	9.315215739
APBA3	6.515973344	7.297490141	6.82523043	6.909029345	6.733108747	6.386217469	7.251347915	7.03100789	6.550817391	7.816171521	7.499245337	6.745346293	7.475971788	7.110930861	7.144599042	7.343962206	7.045081065	6.768663006	7.446349896	6.905413232	7.602754763	7.688914281	7.557096388	7.475666586	6.10656085	7.088436925	6.995094216	7.339091996	6.617975219	7.235139619	7.197775678	7.442716774	6.292258776	7.326330739	6.724684647	7.087067419	7.438356735	6.525850958	6.737055396	7.197128913	6.993818331	7.386347665	6.967172449	7.271690534	7.556884767	6.27974381	6.568042191	7.252594675	6.765896156
MKS1	6.035525465	6.286498348	5.889410435	6.475091536	6.422549803	5.761406682	6.366877724	6.210186838	6.476615334	6.209063589	5.871355608	6.245181829	6.029777026	6.32192008	6.814212409	6.423215046	6.443647525	6.191312427	6.807678394	6.428100943	6.211528768	5.80663866	6.348156751	6.617582155	5.266860365	6.284340983	6.011238037	6.036060483	6.659194734	5.703000756	6.226380995	6.057853138	6.486911882	6.941683997	6.148704271	6.224340037	6.341908003	6.077366099	6.784492531	6.383680736	5.733162014	6.420761528	6.105954066	6.247340061	6.500406451	5.976775789	6.203365914	5.38565347	5.944750254
ABHD5	7.3922333	7.656944943	6.924287013	7.180945377	7.326223419	7.820994422	7.043362508	6.83413423	6.721386367	7.154187416	7.610814248	7.435691921	7.527556128	7.294238856	7.247904795	7.13461909	7.057771019	7.212701324	7.656347672	7.264181389	7.323674908	7.360080859	7.156869177	7.615192877	6.647201753	7.039260976	6.586757858	7.590895314	6.376475865	7.085130882	7.953779567	7.341011518	7.14040554	6.914984206	6.876190257	7.319892501	7.367804589	6.920662936	7.175775195	6.997745914	7.019054692	7.197082078	7.39811594	7.221065478	7.536765489	7.274777513	7.291502534	7.771271218	6.94508416
ANOS1	6.630927597	6.88902708	6.428659651	7.27535687	7.333450187	7.186557357	6.684429288	6.490580561	6.740196563	7.296292456	7.17846368	6.871400426	7.403226088	6.746130194	6.79449173	6.443090625	6.440851295	6.560960044	7.597144235	5.063903999	6.640184989	7.069132914	7.230843077	7.483998451	5.68758666	7.148373338	6.554014382	7.120316	6.814357302	6.973133998	7.703067748	6.753117693	7.061821546	7.627671766	6.389581231	7.02121469	6.934258671	6.60808245	6.651815827	6.785154156	5.705145441	6.652130241	7.015759144	6.119718829	6.967005015	7.413171533	7.17796054	6.877354186	6.154045755
AKAP8L	9.467265496	9.751593173	9.236966192	9.933193373	9.419976145	9.249482081	9.723256659	9.611746675	9.591555396	10.13057803	9.906881147	9.690270793	10.0454156	10.05572643	10.15827407	10.26895343	10.12810273	9.904075219	9.895755046	10.05351194	10.1754851	10.01924665	9.828109913	10.61740602	9.122359117	9.896187921	9.582871499	9.85566779	10.22110026	9.569309932	9.978349604	10.08686888	9.83848323	10.49927221	9.94552907	9.648546479	9.821175693	9.443020315	10.27972698	10.19716378	10.12904266	9.673910403	9.990010047	9.598704387	10.18229705	9.183560382	9.646618359	9.523678287	9.489759386
MBTD1	9.141340006	9.422470017	8.754948668	8.886589631	8.8702643	8.793155047	8.778620619	8.777035667	8.667682898	8.575540918	8.811514532	8.891742056	9.153310982	8.94610078	8.639305626	9.133648323	9.131985169	8.801356185	8.859509179	8.985965473	9.320464117	8.86917545	8.757889042	9.173127938	7.52737767	8.836128831	8.645264402	8.437809421	8.690660233	8.931916117	8.934413197	8.902072261	8.883709313	9.18656632	8.938863978	9.110565761	8.805988233	8.764262774	8.950665302	8.785689019	8.83312933	9.196716415	9.1796458	8.887457976	9.455616772	8.823107848	8.676105313	9.183054943	8.304012615
UTP18	7.045669856	7.226581757	7.080741075	7.549443231	7.226079935	7.10798624	7.161367313	7.1604823	7.410213671	7.267439241	7.195250334	7.562453686	7.541360615	7.700613131	7.356773164	7.3593323	7.490849653	7.223387166	7.266191369	7.591592869	7.471203426	7.097812024	7.454911457	7.367417287	6.24268494	7.259443979	7.090552328	6.739928031	7.323227539	7.057389101	7.267389202	7.328083949	7.346919493	7.827854195	7.373640183	7.37363129	7.138727628	7.397581102	7.575097188	7.168194152	7.458695023	7.265886046	7.671770597	7.543442827	7.756039725	7.597820967	7.257676136	7.366806761	6.936833899
RNF216	9.69481313	9.656538987	9.424264547	9.863206147	9.538394398	9.512099845	9.627658885	9.591324437	9.484926013	9.83664975	9.746010905	9.584970627	9.745757251	9.833480668	9.472511403	9.733225532	9.837316058	9.334928096	9.802016592	9.740092932	9.966833791	9.737160728	9.741025446	9.930475246	8.642271808	9.71865313	9.442663383	9.411513856	9.597347403	9.485108111	9.496646797	9.693961269	9.433073363	10.14711418	9.41792774	9.482398691	9.533725962	9.731210877	9.651166352	9.731246595	9.556250498	9.679933977	9.709584467	9.738184469	10.01487352	9.420032307	9.508670506	9.807196628	9.184771785
TTC19	9.640725846	9.509597837	9.43510431	9.886279645	9.519377641	9.583024975	9.493426302	9.500499661	9.371489272	9.747943029	9.400134925	9.571633411	9.722397805	9.554344006	9.580770061	9.693580994	9.772980115	9.611924	9.626124985	9.677134461	9.489242297	9.317065253	9.570449847	9.933048857	8.602414747	9.451561479	9.630337453	9.152961838	9.608375585	9.472817212	9.890137775	9.551725089	9.709026578	10.0029835	9.685816155	9.776127422	9.396344279	9.752474613	9.801971252	9.333117392	9.762174899	9.528980593	9.844532913	9.225847172	9.61337046	9.756478948	9.65124975	9.701404871	9.114506736
PTBP1	8.134400041	8.379107448	7.615520294	8.385210789	8.505213944	8.480575928	8.379112219	7.868096817	7.743618195	8.545738356	8.387945508	8.214417889	8.619295967	8.213810019	8.182070677	8.038685279	8.333809655	8.235807319	9.100705291	8.171230044	8.89076078	9.028448181	8.870779859	9.02248331	7.070814214	8.632811449	8.143022111	8.655411908	7.884702483	7.982513713	8.845703975	8.327517571	8.154682541	8.517983475	8.077545399	8.343924955	8.643050555	8.22708439	8.071396649	8.300530837	8.107048079	8.483595476	8.193106107	8.163378882	8.523311359	8.213335901	8.049904773	8.476953032	8.204984424
DPF1	7.162493058	7.180814076	7.41537718	7.800606261	7.604891992	7.377826907	7.908026075	8.255998909	7.741291274	8.146381192	7.454506011	7.64839093	7.585224026	7.9917288	7.812799843	8.003488628	8.217899736	7.911266246	7.039655754	6.329115834	7.594119456	7.344090931	7.379125812	7.725060796	6.781573743	7.815013726	7.581656175	6.86946186	8.487442868	7.538206191	6.973766133	7.77130025	7.573469633	7.93563709	7.977234272	7.422308828	7.420387842	8.236323077	8.310191967	8.174476529	8.368100108	7.684360119	7.959042929	7.4711024	7.804003364	7.480535911	7.233690098	7.324054292	7.124098259
SYT7	8.329011768	7.28399983	8.590817174	8.418836756	8.404022439	8.199178805	8.661566526	8.72328212	8.620234099	9.053059889	8.259076622	8.613222873	7.951533262	8.735569196	8.322551372	8.761322854	8.689428059	8.924992371	7.619802213	7.377770201	8.097416378	8.045441346	8.007967043	8.486472583	7.504231443	8.326849953	8.990428746	8.148998958	9.09379108	8.466675835	8.02731195	8.306722329	8.58285687	9.099815443	8.627551521	8.439120106	8.357639873	8.723939412	9.095633389	8.468239279	8.835520926	8.415651919	8.642798576	8.477468742	8.266351303	8.463948915	8.193843422	7.887348002	8.084452048
LARS2	7.833362603	7.71225742	8.114234798	8.142378117	8.079088322	7.708200292	8.513226157	8.014041228	8.13587097	8.212713713	8.108934727	8.243548961	8.222099653	8.074746672	8.021337852	8.125329277	7.806179479	7.637056748	8.487574428	7.334758846	8.068598589	8.067415432	8.624782533	8.26488392	6.892249891	8.145598814	8.250458012	8.307116122	8.072263222	8.231535251	8.036117061	8.315325592	8.053564263	8.58729257	7.750314799	8.318285153	8.166098582	7.942210202	8.240814368	8.386948929	8.236508099	8.518898905	8.81853367	8.166006205	8.526681448	8.482514533	8.074428945	8.559189061	7.790681535
PIK3C2A	10.19922622	9.900736726	10.10491288	10.0667045	9.95287564	10.53061489	9.810426198	9.94929153	9.541628148	10.15095316	9.913896713	10.37087395	10.44490821	9.969056411	9.961380824	10.22691219	10.00754006	9.840950875	10.4381665	10.44142182	10.09321725	10.01571029	10.7158976	10.34162079	8.948467121	10.16756524	10.11291639	9.78706642	9.680675095	10.45659305	10.44232098	9.998247491	10.12334499	10.2148225	9.921812816	10.58639346	10.13852812	10.16740725	9.985149686	9.878923735	9.932892881	10.14762406	10.14386686	10.25740407	10.3722069	10.29718182	10.12159235	10.3572534	9.79693665
PLAUR	5.070705904	5.229769314	4.616204602	5.903590826	5.561376034	5.332790433	5.861926321	5.489331835	5.36073042	6.636852426	5.910531048	5.203450175	5.751769467	5.811477351	5.788306184	5.67795466	4.95520012	5.507586543	5.832742762	5.480717368	5.666798793	5.683117649	6.109170091	6.196846683	5.006206428	5.339857064	5.497160611	6.292800759	5.282683662	5.455262518	6.074020711	5.870412964	5.556483059	5.850968375	4.542600144	5.027911585	5.459241906	5.144928208	5.057900535	6.0016863	5.369388668	5.328345621	5.689509142	5.366169289	5.469094895	5.447001617	5.254795238	5.627026998	5.426583827
ANLN	10.7222442	11.50401533	10.97158098	10.52388906	10.37769663	10.11716354	10.40212954	10.18589787	10.23444462	10.21472451	10.82807107	10.59255837	11.40650135	11.05157317	9.908772232	10.75149501	10.74492006	9.976584967	10.51765342	9.557874237	12.29505089	11.88792618	10.6637942	10.4163882	8.389171682	10.40080214	9.40050788	10.12571941	8.91674344	9.976078301	10.79550404	10.70704984	10.21205353	10.64613561	10.90045873	10.32157888	10.70474615	10.07369711	8.64313731	10.20466867	10.12914621	11.12032118	10.40242206	11.67583389	11.74761934	10.08555849	10.34599339	11.23640511	8.799650051
WIZ	7.68101124	7.865961167	7.82955846	8.083658363	7.847485955	8.074864816	8.428111704	8.064940878	7.485957713	8.049988735	8.226883293	7.779076031	7.88831698	8.054544354	7.990942675	8.146935854	8.23610939	7.99923	8.322604359	7.258359707	8.010069776	8.078161232	8.074243315	8.59903499	7.305036733	8.172694158	8.220333753	8.071243476	7.935415363	7.668007431	8.329956819	8.199416028	7.94613001	8.467664239	7.853399232	8.047771679	8.015784146	8.009246022	7.811098515	8.066327375	8.131314634	8.135099014	8.256339627	7.648294422	7.99807911	7.896562128	7.466218083	8.046391063	7.819900461
RABGAP1	10.73225843	11.06490735	10.95900371	11.25325319	11.02302505	10.85408031	11.13855004	10.93813196	11.0295787	11.16003579	10.87245966	11.13596786	11.24230211	11.25151932	11.2294043	11.36044896	11.19381387	10.77174374	11.04933307	10.73421545	11.07902564	10.99901801	11.10188657	11.30666573	9.914050836	11.15438171	10.94726546	10.54077197	11.04131486	11.03284983	10.97810339	11.07024548	11.13769008	11.4274835	11.15882586	11.20722389	11.02874665	11.05381162	11.24195784	11.09854689	11.42621149	11.17085748	11.30612148	11.17622613	11.47224187	11.12997403	10.96022637	11.03975023	10.53569793
DCN	7.333746105	7.04110953	6.969006486	7.408851811	7.412408894	7.96772937	7.490943328	6.986338471	6.425458338	6.899415421	7.232263206	7.72305598	7.232554079	6.725982932	7.084381759	6.213250558	6.895982778	7.084532332	7.888329156	6.434152453	7.416824559	6.917999545	7.471550819	8.30999491	6.544315554	7.19806666	7.648876524	7.382154968	6.55402767	7.871112662	8.216400442	7.697303239	7.023603392	7.188330111	7.117761705	7.128401239	7.06508585	7.56464501	6.929158767	7.046483948	6.642859769	7.864014823	7.003790973	6.544670388	7.341371318	7.819524029	7.516120939	8.155634783	7.349423047
QPCTL	5.120388608	4.863197076	4.755797023	5.707311088	5.165095927	5.177999594	5.433280997	4.819066783	4.626811668	5.996461059	5.559190032	4.89372292	5.796700256	5.123068592	5.345046096	5.496519936	5.406872613	5.068778052	5.611880217	5.385473543	5.304083699	5.364640496	5.352506393	5.097223022	4.395510032	5.630603527	5.279193143	5.759772569	5.142245363	5.09516938	5.342439196	5.335420955	5.140296488	5.13093804	5.076156212	4.940698122	4.877805609	5.282420882	5.251137217	5.743552716	5.429788322	5.259742099	5.437452264	5.204497337	5.500540258	5.245025919	5.139617283	5.057837414	4.794669943
PPP5C	8.629399658	9.130597763	8.882268692	9.537506657	8.968855896	8.789543072	9.151319364	9.599129446	9.21637972	9.327221495	8.834261165	9.161001988	9.112735285	9.602990844	9.207347252	9.706250688	9.614462964	8.939923921	9.077009286	9.195181237	9.202394916	9.255362016	9.084854583	9.541735955	7.948473114	9.451538011	8.983125538	8.562067718	9.486602436	9.1334946	8.851549383	9.294603344	9.197882552	9.987212965	9.180187657	9.048335097	8.90196315	9.069004841	9.727838675	9.191302811	9.652240889	9.139046779	9.552747608	9.450289502	9.531624079	8.985280179	8.848063417	9.159398714	8.523177138
CEP68	9.751657999	9.686446195	9.584834144	9.765071882	9.728113403	9.73309581	9.780033271	9.786950957	9.683031301	9.8705372	9.404993058	9.906461622	9.730015648	9.865426134	9.684024404	9.919643857	9.79268504	9.681763757	9.779983096	9.825641172	9.605130975	9.727664742	9.965521935	9.931043966	8.854906357	9.766851095	9.763795077	9.178386458	9.798939174	9.77801367	9.835592346	9.75028103	9.9448456	10.04912548	9.714418577	9.934380532	9.811116832	9.815348069	10.1527884	9.60846646	9.954610221	9.651039445	9.832603896	9.531921309	9.876956519	9.661957644	9.685061806	9.806115657	9.326531743
MAP4K3	8.894087077	9.119930043	8.95573278	9.456219244	9.218078455	9.138612368	9.16222484	8.97106251	9.163924434	9.150329631	9.189467785	9.33364497	9.12953747	9.434709879	9.375682334	9.333272312	9.250191943	9.017632511	9.307477594	9.45890792	9.162705265	9.121380734	9.127287753	9.533747443	8.121787074	9.142637518	9.214253957	8.83372939	8.902518033	8.937107562	9.361228823	9.35523645	9.209033225	9.506186854	9.152753608	9.492149662	8.93110651	9.265404367	9.292710874	9.087590151	9.056326416	9.167750585	9.190794113	9.317757921	9.205469663	9.374582995	9.082549818	9.36528898	8.809504256
ZBTB32	5.911827337	5.588291044	5.645516505	5.876612354	5.747168334	5.312588201	6.090853553	5.635741931	5.912185123	6.051614948	5.817185369	5.698562386	5.681124724	5.696686971	5.772098293	5.82236045	5.278662877	5.999158221	5.877553687	6.305334252	5.647673883	5.748290792	5.639818583	4.932838401	4.720194086	6.052008823	5.630828482	5.196193515	5.456669574	5.177295987	5.90417387	4.691279641	5.449766707	5.793059021	5.642453372	5.799694614	6.272534723	5.410312738	6.603787096	6.027785194	5.996469108	5.792451251	6.089384881	5.467162674	6.043378238	5.497957564	5.178848507	5.599652951	5.431174344
LDAF1	5.801967871	6.003213023	5.880151647	6.26108455	6.293152237	5.695991847	5.892107786	6.09215979	6.133204505	6.442557304	5.898256955	6.056895905	5.91071372	6.054537104	6.17301224	6.131936845	6.038067462	6.239267682	6.058755842	6.580922618	5.901528203	6.205930806	6.511321567	6.20416049	5.521369468	6.073173393	6.068556674	5.97484259	6.229975568	6.015729474	5.705824925	6.411860322	5.549867868	6.178271528	6.02464779	6.012616754	5.915185902	6.134171419	6.029061304	6.586002845	6.239411884	6.387513842	5.962380835	6.406964955	5.89650421	5.473514225	6.092977901	5.571782871	5.698712415
GABRA3	3.978910592	3.92240428	4.286863101	5.134861235	4.544737357	4.558669212	4.588145047	4.872066679	4.786723043	4.982994687	4.497722165	4.53609631	4.405372494	4.904506291	4.644008486	4.895328966	4.797909597	4.741886909	3.835337755	2.006622372	4.247904137	4.301112681	4.09039752	4.688793866	3.578415789	4.716085466	5.0362383	4.608008233	5.13048563	4.766277324	3.919885807	4.867761892	4.704825647	5.546511575	4.676320792	4.875901627	4.201319804	4.814380763	5.482920426	4.685299478	4.377331298	4.214072253	4.741207076	4.729818007	4.576616266	4.730203103	4.493934433	3.639530903	3.943517825
BRCA1	8.436536363	9.135313033	8.268304504	8.749660823	8.444026017	8.270891163	8.722029403	8.240032159	8.134454884	8.408795045	8.613748621	8.728518939	9.139869575	8.76294827	8.485264491	8.758136045	8.565691044	8.076219552	9.255838363	8.223274641	9.355398832	9.084148442	9.306673385	8.855448199	6.801312655	8.798623284	8.437269289	8.73033043	8.039091263	8.270379511	8.57274767	8.794443971	8.513669547	8.959249979	8.04390886	8.394973199	8.594077452	8.083946294	8.378086978	8.510843131	8.5919454	8.46964806	8.925394454	8.963077673	9.577676351	8.004974328	8.562628257	9.205713711	7.990050647
ERCC1	9.788453255	9.479762869	9.560529667	9.585190144	9.411568094	9.50731777	9.538394588	9.351127177	9.092661725	9.614718678	9.335588212	9.527113033	9.50474449	9.500750955	9.130121153	9.69284971	9.641198046	9.62979288	9.432277816	9.057490299	9.508937035	9.852842109	9.65270159	9.501224245	8.457753569	9.650402839	9.685836164	9.25075513	9.603518314	9.59300858	9.537435144	9.44013686	9.533003663	9.720033593	9.755240376	9.43921234	9.621333999	9.669718389	9.718725802	9.502890399	9.477159227	9.442712814	9.695553298	9.329534356	9.539522563	9.098733763	9.364156034	9.657862162	9.221148681
CD22	9.275681319	10.35717673	10.14751104	9.674156798	9.30802501	8.564291877	9.595872603	9.259720496	9.716835899	9.627960115	10.04967874	9.25866308	10.53389744	9.196762115	9.181971298	9.659886165	9.015158577	9.616398797	10.25896807	8.041187318	10.55440742	10.82885109	9.826614879	9.347848338	7.656350432	9.80502589	8.386204867	9.256741131	8.383308018	9.225455151	10.02332875	9.002978027	9.525454036	9.912488122	8.646244063	9.424958002	9.70803325	8.013485877	8.159748066	9.329816772	9.356044983	9.654106766	9.444232033	10.19431556	10.53504155	8.453172391	9.3134189	10.02322143	8.424404896
SEMA3B	9.574755123	10.37688113	10.34162389	10.37021798	9.629048165	9.850837422	9.766372299	9.701018443	9.484321551	9.995866875	9.65625361	9.434318798	10.90727781	9.517379199	9.668805086	10.16336246	9.903336604	9.921483668	10.48632837	8.964237743	11.02421651	10.06672092	10.61512589	10.5106496	7.639052238	10.26823654	9.322974632	9.183058115	9.337910373	9.794838293	10.61819954	9.868162523	9.976634001	10.43178806	9.436828455	9.733702327	10.04981472	8.729296201	8.996913877	9.490457428	9.742013397	9.481790335	9.709039342	10.38238784	10.94039703	9.47566531	10.07825908	10.28071386	8.770529615
MBTPS2	7.028374884	6.432081897	6.781471359	6.817385389	6.793658401	6.82611203	6.305573907	6.275792121	6.463029037	6.597387924	6.255679069	6.968473818	6.613125164	6.842141038	6.419756364	6.861865656	6.608383006	6.680105531	6.908358821	7.174307195	6.611566566	6.127224007	6.753982565	6.971356479	5.337734393	6.698764939	6.643663386	6.093452077	6.553408393	6.619291573	6.894136008	6.740924471	7.061786103	6.946211607	6.811123131	7.259819779	6.6133319	7.031192663	6.658686043	6.321851144	6.37522474	6.881449268	6.636976823	6.839571669	7.029156989	7.052033785	6.817640869	7.017498883	6.369876728
PRICKLE3	4.559894955	5.587692224	4.610582219	5.466633145	5.274960115	5.281198465	5.67219818	5.010388831	4.968929276	5.419313881	5.594397746	5.599586427	5.145239489	5.269574909	5.562997357	5.738574378	5.373915065	5.088566347	5.672795418	4.939393702	5.748386293	5.560638261	6.263482954	5.493646718	3.80930914	5.880179212	4.502204955	4.869641363	5.496879148	4.963679969	6.025516287	5.128063033	5.182422182	6.03298028	5.012695385	5.03816891	4.960273639	4.669374426	4.973452986	5.4705306	4.683936965	5.717614289	5.868777585	5.504922541	5.89857141	4.429493477	4.715563216	5.586993352	4.61585081
EXTL3	9.661943078	9.539923977	9.614144739	9.8768783	9.607529467	9.751346902	9.883581183	9.618067812	9.622026172	10.35541562	9.552800763	9.79884043	9.663077743	9.630368505	9.928947732	9.955962413	9.607390626	9.542546229	9.699902546	9.249985784	9.836857099	9.493310258	9.367702331	9.918779702	8.754725278	9.721854762	9.947053242	9.222617169	9.475418626	9.847463684	9.820836411	9.768848199	9.900431682	9.897123291	9.581706003	9.860682909	9.428546421	9.681036783	10.02724656	9.486900683	9.531972984	9.83377094	9.954883221	9.493303823	9.802808528	9.783355735	9.746645421	9.886158971	9.566414889
ELOVL5	10.55391178	10.28666885	10.22354769	10.39063664	10.387386	10.57244073	10.20267382	10.04264351	10.34410888	11.18438739	10.42749425	10.49000153	11.16233276	10.25674964	10.21251285	10.31604671	10.10769812	10.10642884	10.5388357	9.9378731	10.61803211	10.61792685	10.71422292	10.89548171	9.071979906	10.37517199	9.7620012	10.37214341	9.86087209	10.4469638	11.05285809	10.45410816	10.38707185	10.71037162	9.994550203	10.44038328	10.15469344	10.27279505	9.735115341	10.31105862	10.34180068	10.34124645	10.69568058	10.67864842	10.98065137	10.585655	10.68768429	10.85316487	9.924102072
ALOX5	4.657976861	3.620689202	2.053059791	4.558099209	4.070279702	4.639880827	4.251337993	3.249809908	4.253612965	3.442397063	4.352542372	4.677359631	4.183204293	4.127961179	3.960441214	3.645452727	4.401671393	4.78875296	5.527499244	5.968466682	3.643853527	4.424857194	4.908252755	5.261596895	3.814558775	4.140923394	3.995562113	4.277431139	4.125307147	3.942011133	5.0755353	4.163036916	4.35881173	4.707136335	3.919602749	4.527379361	4.248650272	3.926066248	3.680057171	4.237338404	3.383789424	4.538858225	4.285107777	3.847698183	4.015305383	4.67174432	4.092319391	4.464590132	4.56043174
KDM5D	0.579514986	1.204411228	1.516115454	0.730034454	5.692036183	1.532053772	1.623773204	1.055288123	1.332761834	0.924561006	1.288239706	0.466409787	1.285293915	-0.213355122	0.855065688	1.117987262	1.4220676	0.825099088	1.393967717	1.653408864	0.540466366	0.664925785	1.379704024	1.498046834	1.220603576	1.235114663	0.780048889	1.72724002	1.180036183	1.21691348	0.644836006	1.530033785	1.483502283	1.223373736	0.239998574	1.311250098	0.537915855	-2.979012295	1.467136612	0.931790413	1.613595055	0.376815479	1.33482817	0.849388466	1.497524674	5.002635909	1.45132461	0.582165991	1.287160214
CALCOCO1	10.02063914	10.66240528	10.29304788	10.6963332	10.31095122	10.16605649	10.81987908	10.70817643	10.29081297	10.63759739	10.45045317	10.47030567	10.71188917	10.75791394	10.68717809	10.91999594	10.88658505	10.53380106	10.61526627	10.69996904	10.91530235	10.77430302	10.73655883	10.92156387	9.616172803	10.99143695	10.46320797	10.30248119	10.64785591	10.49906685	10.44471662	10.69848675	10.60193279	11.20209262	10.7511866	10.52648994	10.74138354	10.3894984	10.78653513	10.9180532	11.2620246	10.51213596	10.59142543	10.61268614	11.03885927	10.16812801	10.18087148	10.61868732	10.04047999
UBR7	7.268917271	7.821372003	7.508032862	7.752813819	7.628383184	7.852112826	7.738688946	7.857425867	7.530262805	7.893275545	7.341386209	7.796690073	7.754526958	7.918777362	7.803875417	7.947155137	7.645664429	7.338677415	7.579619394	7.183076803	7.746523867	7.596239538	7.525006651	7.85849725	6.342602465	7.84298079	7.56521745	7.183257305	7.63600755	7.600866922	7.418632222	7.695850264	7.742933577	7.8261402	7.850850862	7.81012387	7.562438934	7.568687843	7.774129004	7.655483878	7.814301931	7.495761275	7.921649718	7.952435487	7.94745651	7.346086073	7.35654987	7.903507955	7.109258922
MAP4K5	9.894279464	10.45696707	9.932040475	9.982022845	9.749539353	9.800759875	9.61905827	9.46962861	9.491837957	9.380936504	10.09272037	9.803281981	10.32801607	9.763145661	9.595541763	10.00586768	9.792838918	9.670098232	10.14046482	9.366651083	10.5165545	10.36882864	9.897283451	10.10338996	8.411605963	9.886124723	9.36908068	9.387940614	9.054766942	9.672830442	9.846631227	9.695729555	9.702935171	9.947437742	9.8294574	9.918118131	9.671617645	9.593300431	9.460278171	9.58269836	9.561501754	9.998742039	9.918506677	10.20210325	10.52789609	9.552258341	9.71970154	9.978473557	9.183234699
EHD3	8.820057721	8.646688654	9.008438947	9.393279609	9.293458841	9.024824503	9.375201439	9.345186067	9.126554767	9.579206328	8.878592504	9.219895524	8.885186148	9.409362541	9.049116905	9.493537936	9.319740276	9.135052125	8.511433524	8.090077933	8.841939868	8.828926469	8.974343542	9.009858525	8.063957865	9.095446793	9.445013426	8.667811173	9.488052854	9.196492312	8.613798723	9.213555127	9.435609841	9.740279834	9.153773195	9.500062771	8.952133529	9.55963294	9.913332401	9.253051173	9.279390299	9.090894617	9.506464041	9.368238306	9.115704224	9.447498337	9.126405486	8.702185345	8.557836022
PSMC4	6.954665904	7.297603022	7.044132643	7.279744877	7.097256783	6.822521502	6.893688748	6.751148436	6.721158127	7.201649102	6.80574624	7.06312245	6.964831786	7.467052627	6.904994944	7.296332758	7.322180037	6.756838497	6.956854371	6.90258491	7.170519268	6.829369441	7.308833001	7.200549703	5.640676035	6.916784831	6.690097928	6.530598077	7.261000576	7.051697184	6.952549553	7.16423838	7.061970506	7.702709993	7.076791133	7.04493454	6.909603044	6.916634109	7.261868757	6.885171045	6.914424985	6.847816731	6.998343943	7.077876106	7.139572702	6.896500621	6.902787808	6.832965016	6.341073858
MAN2B2	8.503459022	8.859379701	8.674037842	9.195144908	8.712974659	8.724278784	9.008179884	9.042121454	8.472229049	9.01834603	8.828785467	8.563121047	8.806928956	8.79773217	8.737312714	8.904372822	8.968975628	8.824958249	9.122598824	7.695157455	9.008958241	9.047909739	8.74802401	9.427045488	7.42252936	9.281704586	8.946276332	8.732921054	8.861394491	9.145435769	8.680802715	8.804910153	9.135393309	9.500476176	8.703780052	9.030676403	8.817465214	8.837931022	8.876324982	8.841728548	8.664488007	9.039644622	8.954329729	8.801323698	8.902883677	8.521184702	8.603989021	8.697402482	8.418187254
SLC7A14	8.673574559	8.891462241	8.551314618	9.16292497	8.666657204	8.505705891	8.611861933	8.474007769	8.918934163	8.771268913	8.125635787	8.654010659	8.294018247	8.770976648	8.468261587	8.9724875	8.892224559	8.490932945	8.137235234	8.525142157	8.192816391	8.455022793	8.20014106	8.632799095	7.521799127	8.596988612	8.446895563	8.053524361	8.788006291	8.745103415	8.405913266	8.613481726	8.66269339	9.28131309	8.74720459	8.861776594	8.344692305	9.056652425	9.041838208	8.625727812	8.422632403	8.344805772	8.750930114	8.933070138	8.698432997	8.56498136	8.621481305	8.328108521	7.728554944
CLDN11	9.793970642	10.70501463	10.25601201	9.950244688	9.525539375	9.58297519	9.683360224	8.866132562	9.097806249	9.335492872	9.670313795	9.702332449	10.6594457	9.410973672	9.452970147	9.67845081	9.509539679	9.368595995	10.2154824	8.504500053	11.15384934	10.435149	9.686441929	10.53260527	7.283367917	9.533521977	8.760064512	9.426314603	8.467320408	9.701384485	10.59363118	9.473014023	9.952979005	10.3402379	9.524036871	10.00501772	9.663611872	8.979547759	8.404555112	9.475381504	9.117567382	10.04090881	9.307689729	10.08970607	10.6678804	9.841520112	10.10056023	10.78197582	8.208759842
SLC25A39	6.322418599	6.863744261	6.849012617	6.971877849	6.482037454	7.038300976	6.819235673	6.992952264	6.128170892	7.495081435	7.333962	6.872229253	7.105058234	6.36462275	6.897404726	6.88977357	7.055385106	6.703070476	7.528463794	6.782131165	6.773344187	7.192838249	7.37564603	7.490904058	5.327345091	7.074126613	6.941912517	6.705212838	6.689165519	6.70732704	7.051734811	6.880984768	6.781641583	7.220955312	6.84123108	6.848083685	6.730784772	6.402730505	6.775540626	6.735146753	7.165076581	6.929114934	7.005332883	7.396449887	7.182445592	6.413893746	6.52120402	6.867844459	6.603386184
MVP	7.848462963	8.47028332	7.888043959	8.736070957	8.262646138	8.146150919	8.52384588	7.570843493	8.319346907	8.606946956	8.626305891	8.554744786	8.822325899	7.57329446	8.712179308	7.769272847	8.345162285	8.077815601	9.227177617	7.947322542	8.370149403	8.447499108	9.357883429	9.569080281	7.419513592	8.332956638	8.094802394	8.77730022	8.528094887	8.176376727	8.845358024	8.350361522	8.334094821	9.296238458	7.79783218	8.162284197	8.275553408	7.868484544	7.752253611	8.548445262	8.449749927	8.126335804	8.610589197	8.150894844	8.515618076	8.558032094	8.626801982	8.671841354	7.947225855
NUB1	8.313267024	9.056771783	8.396662483	9.019646311	8.220938624	8.550820746	8.84914182	8.614378653	8.695248486	8.397976065	8.644093485	8.83078948	9.017327538	9.152240992	8.79307817	9.065710215	9.007647017	8.117211564	8.560202463	9.102759918	8.874351003	8.999427506	8.815157051	8.910166397	7.731208143	8.882982269	8.419945493	8.298857747	8.656824386	8.653535788	8.802648028	8.749207628	8.602933964	9.00446116	8.761191411	8.661365668	8.742294981	8.489689058	8.750921582	8.762968745	9.050995865	8.76733366	9.008813434	9.124820086	9.229588176	8.563262708	8.397969984	8.847969663	8.245996184
PGM3	8.723992948	8.71167969	8.519462539	8.613496353	8.91117672	8.925534971	8.681521068	8.553672148	8.537798504	8.892680213	8.743497014	8.933664033	9.207838249	8.703761241	8.813092077	8.87912274	8.580367594	8.576164309	9.085808464	8.796157442	8.825523523	9.084243502	9.220220991	9.230213835	7.762186728	8.785681214	8.609817754	8.91591239	8.322719234	8.809315514	9.207512802	8.724249094	8.666128408	9.037574381	8.590753413	8.962349938	8.596524025	8.823889908	8.510341517	8.66822831	8.764264899	8.703728577	8.793566816	8.846585721	8.986798359	8.887720687	8.660829558	8.921558902	8.440736377
RWDD2A	5.66204536	5.310210247	5.526339048	6.192802181	5.80550515	5.832848355	5.672654864	5.970123318	5.484833838	6.016478501	5.408861715	5.768804353	5.484072762	6.02283385	5.755445513	6.020815373	6.018834309	5.611397354	5.731676648	5.092699739	5.526279097	5.483808112	5.484779059	6.234000825	4.718600911	5.600927973	5.803233078	5.368442908	6.251167409	5.972493382	5.516789264	5.716538869	5.984296618	6.076366748	5.761806132	6.108415647	5.602413963	5.960546527	5.945390673	5.507879362	5.712222499	5.058940849	5.895865973	5.424822432	5.716137409	5.925809308	5.483183828	5.469620235	5.485161789
CLK1	10.06033161	11.17873777	10.49579949	10.72751342	10.59332302	10.26795213	10.41535408	10.29148838	10.6095606	10.60661732	10.74265236	10.72461375	11.22748279	10.92616714	10.68089088	10.6717197	10.63359368	10.17513033	10.83674431	10.42081659	11.0043242	11.20652029	10.82581476	10.83657474	9.96771464	10.6993954	9.640618029	11.36045461	9.95757787	10.39290525	11.00091756	10.81364631	10.50635615	10.90223118	10.65828621	10.66444605	10.6263028	10.01018432	10.15063393	10.54389275	10.82420253	10.71153416	10.82926034	11.13772239	11.06112106	10.40608347	10.21213632	10.75658568	9.711874351
POLR3B	6.929840133	6.944826547	7.031096791	7.003292931	6.665817673	6.910009038	7.094080704	7.156729926	7.00930545	7.029731138	6.576852091	6.826473164	6.932227676	7.342342494	6.74195573	7.130376721	6.977485801	6.729407054	6.972576987	7.17393771	7.024339412	6.862342068	6.869979942	6.7944979	5.338097977	7.099315927	6.690382023	6.616114517	6.938418716	7.166773848	6.490128782	6.862120655	6.794141309	7.429848929	7.126122313	7.163314	7.028301773	7.299739823	7.298321663	6.721639775	7.205196645	7.071956056	7.152249633	7.402299938	7.323655398	7.134752521	6.772047727	6.960112087	6.278744233
ANGEL1	8.685958918	8.276543789	8.371960177	8.728791861	8.59889427	8.986387114	8.705596777	8.265609553	7.901190733	8.900199578	8.525133423	8.752700112	8.590446246	8.420527607	8.643778024	8.850269114	8.626466665	8.689555365	9.117859611	7.803399976	8.868992796	8.811504955	8.983751419	8.986101027	7.302385397	8.651137682	8.705383695	8.511383141	8.636039885	8.700213006	8.995705649	8.614832617	8.739347453	8.741439827	8.676142989	9.009303708	8.779837338	9.039465403	8.622721454	8.571048881	8.039224231	8.597635443	8.446890239	8.525525172	8.967738942	8.519449131	8.689907855	8.704582554	8.391633925
RNF14	9.433862654	9.273632855	9.275948823	9.680927723	9.443789246	9.455140768	9.43051516	9.227853558	9.111624574	9.483947057	9.103704714	9.541091551	9.378126694	9.281097557	9.29771206	9.562677408	9.4057314	8.863236554	9.452553095	9.157896711	9.288607245	9.169742081	9.569891216	9.487698052	8.094972792	9.180662226	9.435367871	8.988834395	9.335614297	9.501861822	9.318082693	9.300857864	9.555016957	9.664335683	9.452909225	9.632799351	9.176843169	9.635459874	9.646584151	9.135807744	9.292533664	9.40953343	9.445888748	9.186288102	9.575898365	9.440078731	9.385987652	9.503846849	8.752451939
DNASE1L1	3.503401676	3.022036115	3.20687496	3.388651179	3.41104128	3.530720047	3.782968206	3.238378306	3.253332444	3.520302171	3.33261302	3.688621643	3.319745337	2.745013845	3.740037033	3.454869198	3.68778733	2.449987828	3.994985198	1.982863152	3.578352088	3.453254521	3.857322231	4.031385894	3.21624854	3.552552609	3.905932542	3.206277501	3.799228718	2.994661856	3.702050213	3.892343134	3.729422149	3.804723135	3.712949871	4.090271591	3.018449396	3.678520464	3.833093101	3.198380025	3.428989156	3.434799396	3.517051213	3.06207853	3.526003817	3.777608279	3.413928048	3.474136416	3.379076575
DDX11	7.153538309	8.917627918	7.581871515	8.02394759	7.615117284	8.064334206	7.840666806	7.437049682	7.5633798	8.238292508	8.446502384	8.214935135	6.891653045	8.95642549	8.374366272	8.255993525	8.364104134	8.369264062	9.427168591	7.563556028	8.491779211	8.845906649	7.373059448	8.176925865	7.480939325	8.160524614	7.924626194	7.473700077	6.497029637	7.70475518	8.142192506	7.306534193	8.527745483	8.899458413	8.275957689	7.761659265	8.003923498	7.660171477	7.71677257	7.041264547	8.349921088	7.215346582	8.312614433	8.289238295	7.909346809	7.023647964	7.760805588	6.900503863	7.452380207
HEBP1	6.146361172	6.684493919	6.121140783	6.499719667	6.664478745	6.48093139	6.233446922	5.926914218	6.152566813	5.765216313	6.347549866	6.600186608	6.803939688	6.674309321	6.376124728	6.59104392	6.476817561	6.250786972	6.652202159	6.20177882	6.583315417	6.536827007	6.545604197	6.942141855	5.649888523	6.833701209	5.57823212	6.378241543	5.60047977	6.609359175	6.657469615	6.48525349	6.175920779	6.859702038	6.614993738	6.488711777	6.589774329	6.428513494	5.874744463	6.512076471	6.326967072	6.423030609	6.236048297	6.691036774	6.991960925	6.35178546	6.461681034	6.551046826	6.101760903
GPRC5A	9.714367043	11.42036869	11.27634727	10.47031254	8.769366672	9.511098312	10.60844224	10.30514419	9.913387338	8.649375402	11.20124898	9.690776443	9.989513382	9.875100278	9.567786909	10.48105344	11.07321988	11.12713649	9.587706529	9.511792857	9.699484104	10.62270914	12.45890051	11.80573596	8.284577973	11.4854566	9.254550667	8.382520087	10.26482519	9.033038608	11.73772377	10.29764454	9.160327178	11.82347565	10.41976716	11.08410934	9.562636981	9.382295511	11.29323979	12.0990089	11.78669828	10.29071719	9.844038896	9.953799644	10.07158798	9.651191586	9.203099944	10.61962682	10.22598095
MAMLD1	6.362337934	6.442800311	6.318914035	6.458570561	6.441345025	6.770627864	6.797961032	6.561217195	5.939910772	7.315473756	6.722898281	6.548423714	6.262593524	6.578449417	6.36936384	6.661442364	6.558177867	6.810178816	6.683901184	5.200748816	6.456905169	6.675252962	6.637110002	6.643685545	5.482855438	6.865417639	6.506574657	6.446169431	6.93760029	6.931644209	6.458209829	6.345639937	6.491893398	6.853512232	6.585669463	6.639641254	6.429831342	6.144183309	6.765646102	6.330343739	5.916747404	6.420793827	7.174382059	6.491205402	6.495609858	6.415021301	6.26943832	6.230152592	6.362883361
CD6	5.776369391	5.954084676	5.99453186	6.633408785	5.617965487	6.010522425	6.306844594	5.515313615	6.030869656	7.038370305	6.46591169	6.015137809	5.757335481	6.317423256	6.903120425	6.440773984	6.765583261	6.870690977	5.597767395	5.583331106	6.331087446	5.648406148	5.760426808	6.616385167	5.387512586	5.852777139	5.902428525	6.386019585	6.179476873	6.390641839	6.599621893	6.569261755	6.018866102	6.390557706	6.042311588	6.557877866	6.062676184	6.391763917	6.684772418	6.081792897	6.135425147	4.509265494	6.315723202	5.953510416	6.587754173	6.154554857	5.765665256	6.211249457	5.855911067
TACC3	5.205644843	6.117269307	5.590245106	4.589930161	5.962479444	5.453486004	5.823965268	5.739665281	5.4236936	5.858018605	6.237710969	6.157393097	5.731684936	5.752942273	6.305338219	6.150114893	6.466019343	6.147105626	6.214939151	5.902135953	5.924764517	5.942266327	6.300125974	6.22102261	4.525126029	5.949364845	5.964369406	5.833729049	6.148573891	5.624417713	6.033911085	5.865235734	6.016043306	6.29540278	5.667903749	5.910253808	6.320796238	6.187936045	6.292308926	6.590267248	6.559001726	6.238879331	6.590395124	6.278004432	6.347704032	5.194044639	5.661087045	5.477233387	5.304827977
UFL1	9.960600734	10.21231952	9.864624833	9.917329291	9.906122697	9.997078383	9.868336899	9.536611208	9.955594199	9.69449461	9.795308851	10.1776709	10.42203315	10.08886834	10.00586658	10.18617174	10.12966335	9.735356377	10.34078579	9.821279888	10.07449455	10.19973376	10.23812705	10.54052394	8.874266738	10.10259769	9.478443984	9.685768606	9.848100084	10.00592973	10.40099297	9.988028076	9.960617392	10.3248421	9.84978172	10.30776319	10.0001094	10.04124618	9.85849546	9.730713874	9.814411608	10.07704621	10.38182886	10.27767454	10.56222949	10.13285491	10.04609933	10.33937047	9.68083683
POLA2	7.805208747	7.921342508	7.366801715	8.233910335	7.581691747	7.79190102	7.782839533	7.656508518	7.713543077	7.867908661	8.375960858	7.748107152	7.977913753	8.1787993	8.394569478	8.385505473	8.386459752	8.050952708	8.369038957	8.139600819	8.436387939	8.235697678	8.238343386	8.247425418	6.791228669	7.960550754	8.065375626	7.561434978	7.715548512	7.953347964	8.256393074	8.078756845	8.37439686	8.483107153	8.051569685	7.796169083	7.750831234	8.240114884	7.758374934	7.788582584	7.352881452	8.223064601	8.241775607	7.734190876	8.521803326	7.66663696	7.726016688	8.338049917	7.547243213
ZC3H3	6.417027752	6.746617181	6.17648905	6.912655224	6.698148433	6.115615259	6.935730262	6.561041439	6.38917082	7.1810464	6.789509554	6.343438036	6.74458564	6.83221741	6.775213986	6.598452428	6.549416421	6.499219684	7.284686526	6.523843433	6.679826365	6.824974833	6.855519159	6.920552048	5.405358095	6.826755448	6.34520725	6.527705479	6.555989344	6.417238611	7.004711765	6.677202956	6.502984506	6.716306433	6.268481784	6.425127	6.871384245	6.356459838	6.745783199	6.857270905	6.673456836	6.550121343	6.780132326	6.438895599	6.808101427	6.13543617	6.40085719	6.523101647	6.150235652
CAPN1	7.530244054	7.243628658	7.445939538	7.657605225	7.693689744	7.545663545	7.569178856	7.505128195	7.242670382	7.796952888	7.333681391	7.684488634	7.470718751	7.377544303	7.404522445	7.527818361	7.723159578	7.507829268	7.731947831	7.34034945	7.159329086	7.33553342	7.755005293	8.010284731	6.279497995	7.556516288	7.819535991	7.34533489	7.807571394	7.799328127	7.806625192	7.479855432	7.620332454	7.972729238	7.646785765	7.763335322	7.778741591	7.873762564	8.253977168	7.662514238	7.58128896	7.596999964	7.808137618	7.263715947	7.359709601	7.443543624	7.582372346	7.601850707	7.033934342
ACP3	5.769121254	6.520390386	5.79308132	7.568056145	7.159042631	6.731158855	7.39974264	6.248617758	6.015162543	6.146097562	6.901642864	6.90196188	6.639886759	6.725588837	6.667744164	6.186688356	6.846139972	7.183731324	7.21234802	6.308979925	7.05982549	6.830380836	7.53201737	7.389410953	4.940345332	6.99814758	6.228130136	6.579851433	6.577872099	6.055021269	6.572068851	6.262216784	6.434426304	6.486437759	5.837272322	6.138708495	6.284582504	6.308183031	5.950523707	7.172858339	6.267049104	6.527126032	6.868974686	7.189652799	6.712736155	6.254284766	6.668922357	7.736777812	6.004133379
MDH1	7.677758284	7.325805182	7.710733233	8.138778552	7.735954474	7.652777267	7.463549276	7.512510278	7.631556571	7.89891189	7.100426484	7.907019195	7.15685093	8.287499054	7.735548801	8.197728289	7.793241175	7.674332218	6.929591598	6.681762815	7.157232621	7.132546125	6.919970167	7.751602975	6.198549758	7.656351506	7.999690544	7.238344108	8.111856331	8.078816423	7.384337377	7.79370228	7.995192578	8.120332843	7.872999131	8.306725183	7.384740732	8.020824054	8.51510545	7.532594837	7.491336404	7.148466181	7.673439223	7.952675935	7.666127391	7.723456004	7.908030451	6.990545144	7.031995851
SLC30A9	8.66384114	8.967031401	8.84362586	9.457329884	8.892675696	8.854644214	8.80296633	8.917365892	8.93431109	8.912369768	8.842770812	9.038356378	8.826941632	9.145720383	8.875846371	9.33039077	8.982266844	8.867364134	8.75612023	8.830376896	8.661155374	8.723909963	8.531947141	9.065103903	7.655305404	9.042186964	8.676674548	8.504444187	9.03457751	8.940379258	9.046538929	8.943161079	9.084069014	9.477019535	8.879215662	9.22356396	8.769521502	8.963665062	9.350152076	8.909237813	8.756739715	9.021375606	9.157125315	9.164194125	9.248909927	8.956421219	8.765260894	8.873360364	8.488187066
MTMR11	6.650548876	7.332572995	6.445682474	7.426820005	7.318024472	6.719146494	6.935994369	7.159649853	6.85348878	7.945773911	7.486284082	6.637062351	7.611988218	6.956242941	7.302432309	6.958394649	6.798717686	6.922786095	8.032131926	5.815919335	7.253861313	7.331576554	7.780514423	8.038373646	6.194622917	7.320155867	6.918174715	7.813249686	7.30402021	7.082866968	7.616726111	7.541116026	7.163114661	7.750957908	7.039080005	6.981009955	7.180843794	6.71153016	6.662755725	7.033676366	6.724593221	7.091318931	7.570518819	6.536002549	7.311450725	6.878584538	7.03316517	7.003687189	6.782734392
COX15	8.752666765	8.426511374	8.57387483	8.868378982	8.64479375	8.95861691	8.619060754	8.558625528	8.416877683	8.736782727	8.551637107	8.732895221	8.731189872	8.649686649	8.474604168	8.586483475	8.603490955	8.649622642	9.080527057	8.371577744	8.560956825	8.674248622	9.042274529	8.943005557	7.29809856	8.579666908	8.534852466	8.587512732	8.805878884	8.850839796	8.985849903	8.554814483	8.72113003	8.940755551	8.666095878	8.967962868	8.672042518	8.83542556	8.950814436	8.494367771	8.522810115	8.652065121	8.978733444	8.441972137	8.971584153	8.99382952	8.812223813	9.017075292	8.32738263
CCDC88C	6.339819744	6.139681023	5.716266763	6.559599547	5.741010633	6.352383602	6.292410288	6.451926104	6.303209126	6.597504381	6.441099958	5.907463225	6.392069224	6.072726773	5.912468046	5.905107242	6.308039405	5.986069426	6.460764611	5.878228851	5.76746834	6.296486576	5.179884971	6.218178324	5.791362966	6.342401627	6.072017564	5.724509935	7.000614275	6.339922817	6.270102175	6.343115565	5.57906955	6.640558046	6.270830274	6.407229522	6.397581954	7.201909736	6.698320178	6.823791621	6.166896352	6.487710202	6.739906811	6.282928893	6.754873238	6.358825551	5.669996489	6.465358831	5.926671129
YAF2	9.068191624	8.817999456	9.030447928	9.0765527	9.330593643	9.085556958	9.010671848	9.11164761	8.886080063	9.217445295	8.964162161	9.231832368	9.055859508	9.167298824	8.877269305	9.366403498	9.26047528	8.899538027	8.920666099	8.897482724	9.086604549	9.12691921	9.2581217	9.213597482	8.046707962	8.947164272	9.291081746	8.793519582	9.190362585	9.078453068	8.936246014	9.083158045	9.215290578	9.267731453	8.988156465	9.279450801	8.822529517	9.436797886	9.283734549	9.158968607	9.385006318	9.252619988	9.255030105	9.086384058	9.287247668	9.193714603	8.96658854	9.312489813	8.723092684
ZMYND11	11.0502275	11.07733306	10.99270268	11.28278561	11.09563463	11.07965912	11.02035508	11.02236088	10.6857175	10.90382973	10.8667168	11.10430425	11.19845422	11.22761531	10.91786416	11.49529213	11.26963873	10.70401547	11.28672472	11.28535231	11.32803937	11.15808861	11.45596069	11.45196307	9.842148063	11.20336969	10.97699115	10.3930796	10.88863543	10.99291303	11.1636027	11.07457722	11.01492661	11.35593448	11.15054612	11.22662096	10.98796992	11.23195535	11.02728877	11.04410032	11.14924434	11.23991882	11.11905876	11.22362567	11.46888979	11.00703273	10.91688156	11.21226936	10.63925327
WAS	4.676216849	4.937558234	3.810007422	4.477419739	5.311989306	5.153854184	5.237972306	4.644641527	4.742903967	5.392922255	5.472681025	6.197088708	5.342252888	5.205043407	5.361233819	5.194918199	5.581226862	4.668930708	6.065473333	4.848319557	5.244743766	5.910751633	6.117356663	6.027634918	4.621971418	5.779633329	5.30817304	5.509046422	5.330015829	4.128883694	5.752572336	5.209392445	5.80663751	6.019168547	4.782502389	5.101911115	4.345221853	4.534793997	4.607566201	5.366539947	5.271354753	4.709658027	5.497429495	5.349780026	4.933715002	4.978625821	4.592676796	5.431967237	5.120893393
BID	6.742203977	6.49929534	6.53898818	7.121140953	6.918714092	6.844255685	6.769231901	6.804337111	6.673843311	7.408138593	6.821607257	6.878796709	6.668500249	6.819718643	6.713051599	6.858116738	6.617565721	6.597657153	6.994789356	6.594051421	6.793173092	6.921122118	6.477577068	6.793401409	5.660903845	6.806643435	7.085955888	6.800535364	6.461262575	6.605570254	7.075542485	7.083990546	7.078311094	7.052545191	6.616060757	6.923510392	6.55930784	7.077896916	7.087548158	6.926563639	6.946190598	6.778500177	6.973415171	6.797396416	6.925406246	7.196543771	6.75359315	6.914478423	6.212255172
MATR3	10.76297158	11.13336476	10.96155243	11.23780847	10.87715009	10.90434875	11.03393817	10.9493508	10.98250402	10.95887712	10.84052571	11.29126691	11.16570808	11.39746556	11.21140886	11.39803963	10.96007088	10.84335376	10.95049589	10.99753502	10.9198383	10.97495717	10.84643257	11.15984443	9.963756655	10.92204493	11.0415692	10.79901888	10.99767593	11.15165775	11.03120847	11.06848416	11.11203102	11.43182518	11.01048605	11.4627026	10.9035228	11.10979585	11.13673229	11.03197465	11.04954917	10.90995975	11.38649076	11.37418098	11.28477893	11.15703212	10.97475353	11.10578577	10.56289336
XYLT2	7.605411619	7.740964522	8.019839779	8.229877561	7.601493427	7.639161872	8.12526192	7.862896354	7.774939576	8.258471158	7.850936923	8.165365437	8.253998911	8.001131063	8.138275545	8.33561533	8.185751631	7.908028167	8.453028709	8.414657562	8.305223857	7.851757999	8.103408271	8.306798304	6.897104735	8.196488402	7.788466103	7.706648616	8.35033224	8.281018662	8.133312874	7.947914637	7.862753131	8.751463813	7.865342931	8.011839842	8.139866599	7.982620371	8.015533142	7.913180421	8.197085381	7.990456302	8.237816763	8.045270665	8.219351537	7.959790212	7.873294315	8.256799864	7.743347579
RGPD5	9.32451357	10.23257984	9.504414066	10.06556474	9.817791993	9.826058851	9.897348372	10.07878709	9.97155748	11.08490942	9.857260313	10.044458	10.16396215	10.25085942	10.74169143	10.13561186	9.76751119	9.643134497	10.06310343	9.665350358	9.924452234	9.530501352	9.010708484	10.28588772	9.262858036	9.944913589	9.929875083	9.366922338	9.916388638	9.441144271	10.10266059	10.85223104	9.948132753	10.44749681	10.19802511	9.88561208	9.844053775	10.09154335	9.609699762	10.2184037	9.790047102	10.2647746	10.77477985	10.17942814	10.10023579	9.940260059	9.497771634	10.34003486	9.779600891
STMN4	8.829140638	9.498176538	9.472499742	10.08783679	9.34303199	9.132282637	9.91288106	9.41424773	9.217810192	10.01884929	8.880103168	9.310448648	9.798664307	9.485203779	9.753718283	10.11159777	10.05268163	9.427160488	9.368463495	9.059794282	10.28325203	9.638497098	8.854902686	10.04360637	8.106319765	9.70924819	9.245758906	9.208073087	9.45693076	9.219264827	8.792819285	9.213643317	9.627457169	9.872263332	9.447819271	9.721802319	9.345721307	8.928625974	9.659058134	9.734487952	9.512480285	9.695281	9.755495324	10.38783676	8.790608928	9.065693371	9.881933476	9.073176298	8.81060781
NUDCD3	10.78152441	11.04660766	10.92594318	11.54710194	11.0319829	11.02195521	11.1929651	11.35309567	11.29636118	11.65309101	10.83897086	11.16361148	11.15660341	11.54865718	11.41014314	11.71210459	11.38879255	11.14104525	11.07982291	10.96806385	11.07154059	10.80125753	10.6126853	11.25130078	9.888828951	11.11497666	11.06299355	10.58900455	11.55359064	11.11128912	11.14380954	11.19927523	11.34579061	11.63742427	11.08774593	11.3411218	11.06424724	11.27041209	11.79198442	11.14441485	11.50002086	11.04649998	11.49535073	11.27610074	11.42207298	11.17159372	11.16965843	10.9564834	10.72574424
CHDH	9.133743006	8.33150074	8.011049621	8.538568894	8.672813057	9.010002373	8.729460418	8.129582743	7.795585481	8.227427895	8.728079333	8.580903165	8.735705193	8.374434669	8.033864992	8.555802182	9.005653433	8.40914487	8.863967179	8.307188099	9.162302702	8.907429907	9.262716848	8.956156686	7.672640262	8.559444336	8.909836126	8.948451481	8.118200591	8.384639987	8.893124157	8.91383687	8.380055025	8.582182635	8.851236882	8.479956078	8.611497968	8.593431189	8.470058808	8.597322206	8.674565604	8.736874581	8.773866956	8.290754967	8.734970894	8.470950723	8.203091397	8.826655612	8.402278702
IL20RA	5.858268855	5.155094719	6.020524648	5.166663032	5.35993047	6.596930583	4.973326966	5.699538669	4.966599185	6.003393992	5.577906545	6.321313153	5.795886766	5.254645902	5.501376983	5.862058988	5.185033563	5.250707392	6.065010498	6.553881895	5.768710035	5.476041644	6.070303574	5.763627013	5.237683466	6.037397671	6.244695867	4.671920018	5.273540907	4.751247161	6.077131376	5.590356403	5.51412718	5.246271529	5.955637598	6.251187002	6.10335688	6.036552783	5.631183087	4.479763992	5.939531302	5.707772761	5.937402295	5.486771015	6.445143531	5.777162245	5.394308003	5.978877624	5.526185415
GLT8D1	6.475577959	6.47204861	6.301700949	6.658279874	6.566845154	6.385286965	6.310024015	6.353270837	6.310450992	6.34830164	6.300315368	6.456016323	6.474936391	6.466721167	6.249820617	6.623964793	6.211075837	6.41488602	6.755402062	6.360558209	6.518673873	6.436671146	6.087328535	6.845711121	4.694381867	6.369626925	5.862183512	6.128963575	6.474123995	6.403226066	6.633535236	6.536323198	6.509735636	6.602327543	6.190677499	6.758933499	6.360992842	6.335281335	6.70266796	6.210119589	6.096338307	6.619064947	6.46354165	6.60903661	6.873006467	6.546032211	6.553101955	6.874650577	5.958144344
ATP2C1	10.25818456	10.37536824	10.55773331	10.61488601	10.64142477	10.50841729	10.43682513	10.50846809	10.44423318	10.73627355	10.3983866	10.55178949	10.61896174	10.51600195	10.43237968	10.35272736	10.31862936	10.30256631	10.51366535	9.9804638	10.60066605	10.55855876	10.60395859	10.66987092	9.336984855	10.51649656	10.49984862	10.63581079	10.15382971	10.733731	10.57390728	10.31875219	10.6420277	10.91753909	10.32426897	10.62917454	10.35034742	10.47196031	10.84995186	10.47080691	10.30418893	10.58549203	10.46688381	10.45698396	10.69737799	10.61180483	10.51580782	10.4629308	9.872533916
SLC38A5	7.387170991	5.708944712	6.923903262	5.054989984	6.002315556	6.883802872	5.220034773	4.777539516	5.814295722	6.440628435	5.70935295	7.415995396	4.987699144	5.595474653	5.148713433	6.11964231	5.591637095	5.957582818	6.312675546	7.070137767	6.671794165	6.404119844	5.789354239	5.63140295	3.728313439	6.038133241	5.493835311	5.09494849	5.609505742	6.311942509	7.656702631	5.79822815	6.309707562	5.953324629	6.01974437	6.664551345	6.412181289	7.094215648	6.667275864	5.360561053	5.548371618	6.732147677	5.264661951	5.31477014	6.249627171	6.85650757	6.553849674	6.514405284	5.727283437
RALBP1	10.02106617	10.36947954	9.972366731	10.36660264	10.08971543	10.08263226	10.39968318	10.1499705	10.03844488	10.10335764	10.01842846	10.2573809	10.21288919	10.4958599	10.32662261	10.56139793	10.70592108	9.640159672	10.44012822	10.17421149	10.51716806	10.423937	10.36686751	10.51634228	9.051903144	10.24931721	10.20443176	9.635048953	10.1513762	9.888809787	10.21324309	10.48056357	10.07075722	10.62848843	10.36094784	10.21369422	10.11338169	10.24124561	10.19455881	10.38970003	10.49428028	10.31803979	10.32229521	10.32633023	10.5424816	10.17500518	9.995804018	10.17985839	9.637293807
RUFY3	10.43525386	10.99519064	10.7409613	11.0542578	10.73689333	10.60746409	10.77708421	10.70274946	10.70024173	10.69163819	10.52835806	10.77594799	10.7737838	10.913793	10.90713432	11.12879514	10.88357939	10.54547059	10.73539341	10.30521454	11.00424274	10.7276695	10.61159088	11.04529057	9.558138842	10.67719028	10.74217588	10.47280435	10.69368315	10.91334145	10.72135895	10.73098585	10.92394988	11.19236634	10.82100438	11.00756907	10.59201477	10.8545019	10.85959822	10.92438579	10.75617972	10.70069741	10.91181088	11.08049906	11.12691548	10.74818468	10.66298488	10.66651251	10.02214617
CNTN1	11.31306051	10.5917584	11.04519913	11.56230537	11.17085529	11.39835152	11.16196188	11.30525647	11.17240218	11.37172478	11.00009662	11.38841587	11.39235118	11.49508904	11.15869787	11.50205919	11.19118922	10.80184065	11.4074577	11.57143939	11.26174439	11.3421306	11.28177968	11.40656416	10.20059631	11.25607988	11.43844495	10.95776437	11.03376649	11.24903005	11.47844614	11.2710825	11.5625153	11.53974098	11.12802879	11.45740777	11.0798211	11.34523978	11.53159318	11.04363549	11.1311941	11.31320082	11.3056488	11.27145012	11.49293514	11.50838602	11.36999272	11.54751763	10.87693674
SLC11A1	7.267861053	7.796509152	7.03204446	8.52007388	7.979501377	7.966194954	8.229472629	7.633771306	7.465742465	8.475568056	8.79401202	8.325434428	8.647403084	8.541316648	8.515026456	7.810149958	8.014556153	8.378821266	9.873609638	7.465753697	7.789729986	8.46230929	9.557553307	9.357290148	8.022255643	8.115840964	8.387727701	8.712626235	8.390674074	7.577417808	9.928069691	8.313808353	8.733407525	9.609256956	7.751002933	7.613489254	7.905475787	7.680088341	6.830589093	8.596316441	7.83355496	7.928361508	8.448084373	6.780658708	7.552856056	7.916955086	7.818732144	8.425355274	8.505162648
WWTR1	8.604191212	8.776306863	8.205888648	8.563985124	9.026512884	8.973634816	9.264987353	8.55312461	7.824438741	9.075448749	8.779530126	8.704247229	9.337329138	8.585145405	8.669271231	8.276542512	8.642507759	8.461942009	9.871502831	7.853736821	8.656487639	9.091380946	9.766139592	10.03536118	7.791454288	8.804340498	8.903905169	8.923441007	8.24333251	8.554581184	9.94521636	9.041185896	8.430409008	9.163996654	8.595556386	8.602383312	8.84010516	8.788601772	7.694542227	8.764026047	8.432667971	8.943039956	8.939789519	7.734237106	8.724442372	9.251655761	8.531597013	9.152473451	8.340708987
AGPS	8.37384044	8.585857171	8.357209707	8.49303633	8.340916339	8.365016828	8.180293283	8.3043255	8.341201856	8.136262964	8.294331974	8.538203769	8.421270572	8.477453531	8.163930811	8.50736801	8.323495251	7.815846254	8.235360027	8.585997965	8.486121683	8.552179391	8.311273342	8.399345078	7.445152982	8.413161939	8.197639064	8.004918288	8.255139322	8.439166809	8.287469357	8.190669331	8.328947201	8.586375068	8.029349111	8.597750199	8.226682925	8.225014846	8.362652301	8.351486373	8.07084993	8.522799282	8.395716848	8.844840412	8.904519361	8.586811808	8.323786368	8.580227557	7.734579064
STEEP1	6.097387496	6.965007588	6.768221267	6.863809243	6.615415653	6.284713574	6.394940214	6.64156991	6.575380103	6.409185837	6.470863147	6.720233298	6.70666914	6.971207058	6.775380446	7.182472711	6.99224006	6.500856563	6.499497192	6.749696512	6.900397594	6.639487048	6.388114675	7.08340981	5.327378988	6.551285947	6.543716986	6.385150154	7.001709002	6.793400408	6.449712793	6.685635395	6.649678163	7.141877483	6.769609795	6.660714891	6.264260857	6.004654798	6.806788068	6.520384428	6.726172732	6.623893595	7.038126441	6.877745426	7.084644108	6.643364275	6.63376939	6.777243322	6.139161618
ATP1A2	14.56953389	13.32248696	14.13568018	14.17548359	13.93591847	14.66860288	14.07135076	14.00994114	13.69873027	14.19882634	14.08844107	14.33221032	14.7515044	13.86292847	13.67109425	14.21231133	13.62420829	13.86154249	14.66136594	13.37809103	13.99785014	14.34957762	14.54292173	14.04632373	13.02670456	14.43823061	14.26527405	14.23606929	13.74660723	14.50757946	14.72157963	14.06868003	14.22814556	13.88040283	13.75836942	14.34889109	14.43169667	14.61895573	14.2043508	13.7786012	13.78872085	14.45775314	14.43487941	13.57146727	14.25149022	14.58463026	14.40470191	14.50707127	14.11543089
TTC27	7.674433169	7.996450368	7.722975201	7.904562222	7.65117867	7.861098384	7.769374298	7.365205281	6.942519435	7.507227733	7.524570808	7.608261474	8.287801347	7.57895263	7.158762582	7.689438768	7.239433215	7.416540782	8.06768385	7.635434879	8.17599094	8.023603142	8.635094724	8.031834771	5.909456206	7.797849971	7.628137576	7.631871399	7.263118316	8.154985137	7.819128417	7.406464154	7.788989498	7.978857733	7.243470583	7.880573993	7.819864339	7.266501427	7.527349764	7.343356288	7.49348943	7.741875515	7.754410863	7.684160709	7.951657908	7.651864502	7.526907734	8.031672136	7.142813217
ZNF582	6.01548274	6.124970886	5.846548141	6.068758536	6.128865612	6.555220662	5.803719009	6.140921938	5.717764626	6.018091386	5.817381483	5.705956344	6.393749918	5.730783469	5.892148671	6.016124087	5.480363625	6.016140688	6.338128413	5.811255367	6.304923055	6.639276888	6.153423049	6.180294591	4.491901528	5.781446105	6.356751041	5.63972204	5.321445064	6.119952859	5.949450045	6.112342992	5.889473363	6.030519353	6.112454134	6.436879098	6.265681965	6.402309773	6.392566965	5.764905127	6.613067764	6.164991109	6.356355943	6.14965381	6.478018272	6.013449993	5.845323934	6.346787092	5.601543283
PHLDB1	12.52765755	13.28178583	12.78339041	12.77700263	11.99252065	12.17213159	12.55892336	11.95901761	12.27261596	12.60394419	12.28773081	12.55427019	13.43061962	12.51088299	12.50116343	12.92680693	12.7317707	12.76420557	13.32072667	12.13159607	13.42697321	13.09836595	13.27429393	13.31834708	10.76228562	12.94075362	11.76691161	12.23575856	12.09789269	12.68600005	13.28428161	12.25792089	12.89403095	13.37564587	12.27714759	12.53581847	12.85486912	11.82143237	11.89517313	12.50902339	12.54609251	12.63466808	12.80049331	12.7996792	13.49703399	12.2953438	12.6974385	12.84962206	11.6615919
PRDM11	9.524006611	9.081695103	9.634904817	9.639276168	9.436848904	9.343423688	9.496602792	9.70771233	9.223975037	10.11960997	9.414256892	9.453058184	9.382969848	9.591034581	9.26126942	9.710567066	9.688385259	9.524703564	9.497128315	9.471497049	9.365679579	9.330695298	9.589929672	9.476089329	8.633512657	9.521234572	9.520169532	9.208764695	9.505802269	9.571454749	9.37048895	9.306502013	9.451596821	9.708879055	9.425538079	9.476051922	9.459447207	9.623779113	9.857930526	9.489968311	9.469117411	9.473576769	9.731077998	9.379444525	9.56624928	9.45847048	9.395752131	9.413192507	9.253262784
SYT13	6.856047543	5.850985212	7.007754006	7.472989053	7.264653179	7.104196701	7.138190903	7.301035991	7.494084383	7.359900839	6.636207289	7.181769175	6.132282831	7.525431755	6.780118061	7.38139598	7.133107772	7.124146977	5.607468268	5.961597432	6.389583651	6.499311558	6.043474926	6.722197989	5.80333178	6.661451791	7.544223829	6.529575931	7.62550775	7.389343992	6.282856951	7.090373791	7.378105436	7.724362007	7.34134833	7.276127259	6.657402415	7.33947888	7.9812325	7.006298853	7.013900822	6.551743348	7.084958695	7.251988383	6.846706275	7.01577086	7.004425032	6.62273161	6.370549632
SNAI2	2.749238345	2.36845911	2.46471937	2.797364031	2.793636779	2.960085212	2.15836436	2.667134574	2.410055557	2.8534663	2.006774504	2.412821164	2.135957845	2.598072186	1.98374196	2.542326046	2.844572958	1.545289107	2.493519095	4.14913318	2.729788	2.947016311	2.696974579	3.289116438	1.955062869	2.517812145	2.564117287	2.068163582	2.83979382	2.893524511	2.988286929	3.23643067	2.217457571	2.600294727	2.226196798	2.999535514	2.599203536	2.848361895	1.572827181	2.736583076	2.594850746	3.434339264	2.441201594	2.810613338	2.914840202	2.95935142	2.377159463	2.80347532	2.304288117
CD74	5.70653282	6.390093952	4.525488294	5.301025766	5.887738999	6.685358945	5.793881819	5.657023606	5.674350048	5.715217405	6.270230385	7.453471241	6.280456196	6.233809557	5.609417881	5.804462588	6.761954993	5.203000094	6.578532014	6.043178846	5.787432539	6.770740024	7.462886271	7.239515891	5.772794968	6.556272936	5.698846822	6.70781995	5.791807207	5.563452848	6.764426922	6.030923579	5.996599489	7.535744808	5.458496482	5.924995065	6.178537271	5.432881014	5.31565105	6.687480962	5.85483325	5.609341602	5.631380036	6.433055834	6.330036881	5.599761392	5.055524838	6.248334123	5.520043677
HGF	5.095668715	4.349921945	4.01570217	5.143186251	6.451113892	5.99698643	5.432340155	4.317325805	5.460009272	5.19800009	7.074429955	5.275894981	6.645428619	5.086929736	5.386455441	4.176760983	4.273721508	5.617786334	6.665250738	1.961611161	3.935442687	5.270695621	4.842261649	4.761774266	4.580326272	5.661754374	4.908854202	6.565724212	4.557671481	5.607012111	6.448500839	4.820340381	4.472240357	6.429757889	5.300455472	5.342328597	4.664803593	5.790985289	4.649182423	5.2762436	3.849900458	4.915078789	6.094787255	4.169467382	4.474322669	6.523488455	6.021547775	5.160760879	4.899039468
ZRANB1	9.783895376	10.01586666	9.74908761	10.21632321	9.878785216	9.863878292	10.04387438	9.930548393	9.874858993	9.9558276	9.997127544	9.992161991	9.987228941	10.18144529	10.08773397	10.26451105	10.22709342	9.693581719	9.955192243	10.49675484	10.14842713	10.22038534	9.759862797	10.13244922	8.840449184	9.833530314	9.819576804	9.539916995	9.804774597	9.77727056	9.968692053	10.08355459	9.936783832	10.27441251	10.13599428	10.13414271	9.708948842	9.965489873	9.916458764	9.997226041	10.03609187	10.15388892	10.19953546	10.08537533	10.28083547	10.02699472	9.742431904	10.24982098	9.7650413
NCDN	9.007200598	8.779341193	9.473860459	9.971023243	9.83015561	9.656595412	9.774778346	9.815557038	9.547238885	9.939123701	9.44363168	9.606216855	9.286985056	10.11450037	9.630156309	9.860112436	9.963834166	10.01340743	9.108182954	8.166926135	8.999480136	9.171658628	9.378800842	10.01946069	8.560154907	9.871527645	10.36001315	9.453361108	10.23237229	9.87340845	9.169419751	9.937535981	9.944710553	10.222614	9.971376728	10.06322719	9.72611638	10.31784155	10.12743284	10.06586024	9.83925136	9.347907783	9.951804999	9.798917244	9.489334022	9.556011296	9.299161133	8.881277289	9.12262829
ADGRA2	6.832974237	5.80659007	6.671457984	6.500575706	6.942804561	7.126015694	7.152856524	6.890753647	6.614502568	7.615315988	6.598612549	6.939492781	6.595630184	6.573794785	6.637364015	6.815765306	6.95445753	6.978509562	7.004976302	6.905035075	6.767545656	7.231180407	6.977854836	7.253748986	5.576651375	7.016161788	7.51865829	6.807633598	6.913184959	7.153153235	7.444370749	6.901154003	6.906847299	7.05056525	6.972076183	7.048313319	7.311481431	6.868367093	7.577854166	6.790998698	6.975454517	7.188765366	6.990792763	7.073422474	6.794639765	7.157345685	6.756439168	7.045534867	6.71819453
ZFP64	6.629950623	6.74277698	6.480844626	7.089556239	6.744259698	6.608423359	6.600280987	6.349821793	6.586265417	6.769706667	6.46274137	6.699537994	6.413465794	6.812336024	6.474434391	6.924169581	6.688361886	6.450294453	6.57300483	6.40128581	6.861425677	6.807661408	6.667244948	7.123971616	5.715658686	6.772068683	6.443392015	6.457441069	6.733308999	6.732536298	6.712927739	6.639834296	6.881295205	7.120795949	6.460637486	6.778718535	6.450262861	6.513332931	6.760988006	6.584412365	6.399637193	6.820015638	7.005634784	6.795382821	6.69538453	6.550956151	6.317607046	6.580361785	6.240170542
MNAT1	7.210689356	7.244774719	7.629718622	7.775903236	7.645876292	7.535144991	7.561351954	7.413959653	7.532785421	7.502105606	7.265278153	7.911545162	7.669484555	7.802606038	7.584141465	7.941642627	7.734629697	7.493519234	7.379156227	7.646192265	7.588794337	7.543220296	7.765894892	8.031823547	6.759837377	7.604296141	7.603043129	7.568112985	7.766701973	7.607339238	7.564046374	7.437458431	7.624301494	7.894319098	7.49335151	7.717093798	7.44954899	7.748929529	7.734542373	7.604651594	7.774065245	7.957062307	7.92592722	7.910746344	7.696566466	8.03272118	7.464414582	7.742748816	7.24917355
SAMD4A	10.58555964	10.16437325	9.888698955	10.51327737	10.48307616	10.35329822	10.19352543	9.894228521	10.13615558	11.1192695	11.00624971	9.944703598	11.09374268	10.03134542	10.13638109	9.974524273	10.1454902	10.34496368	11.70669727	10.63719126	10.19294711	10.54822609	10.94698072	10.64877373	9.771812401	10.3751631	10.14266874	10.55812159	10.26670912	10.41723729	11.18318112	10.22582145	9.715637352	10.74459709	10.17613012	10.25488488	10.20329685	10.45498159	10.03010155	10.42982286	10.03735025	10.32049954	10.75182109	10.11220532	10.39738762	10.7216437	10.54784693	10.00118183	9.831105845
RUNX3	3.610090795	4.07026522	3.880354037	4.246958281	4.524847951	4.208972685	4.309956421	3.785107181	3.804468507	4.588947532	4.821020814	4.639821827	5.078095796	3.841209032	4.774378619	4.557133883	3.838333765	4.114579936	4.730804203	4.339070436	4.451116933	4.848937452	4.351001169	5.15921899	3.219201609	4.250752441	3.54456476	4.516442143	4.412580929	3.883943501	4.794783352	3.911422558	4.170792971	4.398567887	3.392217235	3.790442914	4.034365136	4.625996661	3.95511233	4.083447581	4.165422004	4.325900525	4.401289851	4.263647044	4.579428745	4.100660218	4.095832076	4.898413943	3.768661182
MRE11	8.812236693	9.469023091	8.602901648	9.225748437	9.163007302	8.794839667	8.756185747	8.82949454	8.954215768	8.979513325	8.785943767	9.407620844	9.363059576	9.568834042	9.194170471	9.790786472	9.391239868	8.805118296	9.090385341	9.587469142	9.672270876	9.148216404	9.058898943	9.370077419	8.235350938	9.276888043	8.896478979	8.302030841	9.421738944	8.640490947	8.749157413	9.34915435	8.690572436	9.432604698	9.361493228	9.418056765	8.406475577	8.831402192	9.749454995	9.161919618	9.719677712	9.361128547	9.405502921	8.997095463	9.567571824	9.362981076	8.698617264	8.881734022	8.745035514
PLEKHB1	12.80930933	12.40467646	12.72308832	12.4283241	12.31588506	12.57344571	12.59790484	12.08166974	11.79400952	12.83137795	12.6667128	12.26776534	12.90952511	11.96909728	12.07797483	12.45686504	12.18903952	12.13501927	13.06820096	11.50685606	13.37439946	12.84323379	13.02766239	12.71781935	10.81744453	12.80155742	12.38137626	12.22911524	11.67879476	12.29369177	13.08421441	12.34881092	12.31062008	12.45228803	12.4486607	12.45052382	12.58867932	12.11189666	11.30217567	12.06483083	12.20228284	12.54896099	12.43659512	12.56500019	13.23602837	12.31379191	12.32082032	12.59663524	11.1275761
SERPINB1	6.958416813	7.064990405	6.611663756	6.700614758	6.689634954	7.267784437	6.919918562	6.494845356	6.596223868	6.905116497	7.075675112	7.349399274	7.702788595	7.216382083	6.851009867	6.817574353	7.205861496	6.967933473	7.319815231	6.956549657	7.735657914	6.909611412	7.625923407	7.733237305	5.747853639	6.699410773	6.757264103	7.240879632	6.776710622	7.024230216	7.75403813	7.05280412	6.842444892	7.329552392	6.944791884	7.169566409	7.071694724	7.117606506	6.515429422	6.880620021	6.847979899	7.173133967	7.211339366	7.17652528	7.164698814	7.551607321	7.111718644	8.035801646	6.853473524
SPAST	8.879391347	8.943414856	8.936996981	9.149480221	9.052484569	9.104748996	8.78744852	8.761156302	8.727201382	8.783833539	8.611209952	8.933444022	9.027754314	8.973614073	8.651406582	8.893787296	8.879269865	8.558632894	8.936666127	8.823761846	9.256470477	9.116866592	8.955987354	9.071651641	7.584700037	8.909746167	8.972273583	8.569892126	8.490567106	8.886880381	8.980907015	8.812291714	9.038021244	9.016629218	8.86650081	9.149956044	8.795305275	9.09815556	8.847654912	8.764076575	8.699573381	9.240759497	8.953454807	9.116317518	9.36289645	8.797424218	8.756348426	9.36669324	8.231055744
NRXN3	9.388578084	9.010430398	9.484471824	9.840629432	9.119550754	9.104938564	9.012480683	9.358309558	9.445783571	9.758990666	9.194939303	9.536043936	9.068142273	9.736435513	9.49497843	9.608866862	9.284747656	9.666856195	8.793332363	10.3067102	8.936020939	8.663261375	8.781469835	9.365259638	8.745836418	9.359659253	9.429381539	8.894766004	9.759621919	9.556691759	9.131622786	9.361025773	9.59457137	9.789671743	9.153449368	9.773776553	9.070370954	9.23846436	10.09351642	9.35727176	9.061559069	9.04459236	9.519552743	9.347058876	9.258749957	9.464013277	9.458825887	8.889426122	8.983833216
OSBPL5	7.302179351	7.427400266	7.570206774	7.583985809	7.34403806	7.334437194	7.799889549	7.538656834	7.32517379	8.229595173	7.551019519	7.410225178	7.888532607	7.620812719	7.490140067	7.765494791	7.706600255	7.686127338	7.64965826	6.867063396	7.734182046	7.547829364	7.531984587	7.841932699	6.587965599	7.827382894	7.221640175	7.298022558	7.918604662	7.875043967	7.909897404	7.701216339	7.410587548	8.169974292	7.388002562	7.643437845	7.816050918	7.308981631	7.879728981	7.731225469	7.820961375	7.378216777	7.78628395	7.739911995	8.030544663	7.31852776	7.354844865	7.492677377	7.120969522
AQR	9.783440798	9.644985214	9.430346849	9.751799708	9.734147179	9.791023485	9.588505968	9.537292866	9.269484744	9.555592492	9.522919406	9.814407718	9.687219176	9.721378336	9.44836248	9.765571106	9.697996041	9.427582684	9.875656025	9.753788833	9.69359407	9.732737315	9.838884555	9.918616196	8.398807397	9.609955792	9.658286739	9.577296003	9.587445919	9.843317946	9.677347095	9.647628876	9.644729992	9.943915239	9.551252237	9.962154088	9.669364177	9.947924168	9.698442013	9.58792952	9.580267093	9.969923395	9.889000734	9.605565213	9.969178441	9.640371031	9.583961251	9.941179998	9.277801072
CPS1	7.129411875	6.945473349	6.736167996	6.51515172	6.929658591	7.317414726	6.975898601	6.485486744	6.420014179	6.898903968	6.59046783	6.969866835	7.563548831	6.450849403	6.522774728	6.895763303	7.365592279	6.55653972	6.945592061	6.146547793	7.00157853	7.362415506	8.095010856	7.611227076	5.649552205	6.899003211	6.996734399	7.702791006	6.420313784	7.377254457	7.449501431	6.985518943	7.115963038	7.477258406	6.43399209	7.206352822	7.314824641	6.666119925	6.646316508	6.870731966	6.891869948	7.023318417	7.312641381	7.325856635	6.705139857	6.782048989	6.899586793	6.99184314	6.313910593
FHL1	8.174053241	7.625858277	7.734126013	8.565099785	8.245616215	8.603512095	8.318693265	8.278736986	7.768430412	8.499938084	8.175135084	8.164701398	8.073810711	8.092977394	8.234038649	8.241827298	8.051108119	7.999225972	8.428557222	7.46875236	7.901990987	7.99126314	8.26125132	8.55563696	7.027309186	8.06918683	8.589314917	8.34803353	8.285330509	8.251718477	8.267701543	8.211423889	8.307466727	8.60744314	8.232155009	8.402785837	8.259721618	8.430427484	8.273281592	7.976475176	7.645140563	7.950423734	8.254789861	7.827368307	7.930432982	8.324504685	8.038993002	8.227064244	7.77292285
RTF2	9.685260213	10.20476866	10.01009655	10.1713697	9.82382731	9.797646216	10.27132456	9.958427809	10.01866543	9.718422167	9.582663974	10.35589531	10.4492874	10.43379041	10.16709091	10.3686527	9.901472855	9.317654535	10.17189474	9.745118111	10.34492981	10.13889139	10.36211568	10.42872839	8.809318923	10.28761449	9.633856848	9.340177798	10.34939576	10.09577413	10.29922602	10.14702231	10.11522546	10.47198555	10.29343717	10.13801891	10.17371766	9.756993649	10.76722099	10.3299525	10.32758544	9.802195837	10.38758038	10.46631448	10.69833655	10.00814715	9.836760333	9.863889733	9.030313062
GABRA1	7.020320104	6.422314732	7.445805779	7.802895924	7.520715012	7.224310591	7.022341152	7.58772726	7.676640346	7.580566184	6.634020638	7.673569867	6.601694404	8.15822838	7.314542006	7.810632507	7.43125824	7.369839231	5.900345459	7.359301228	6.637669149	6.641939971	6.443351811	7.148476816	6.347181447	7.139006104	7.889568042	6.675998633	7.648502291	7.588393396	6.59514968	7.417134589	7.653982317	7.734014892	7.294237369	7.770951559	6.840068388	7.763093344	8.256433899	7.404915608	7.325015611	7.187707363	7.29406114	7.913943542	7.373516946	7.507899924	7.548005653	6.647920852	6.648889048
NLRP2	5.161379023	6.03115869	5.959440618	6.763825352	5.380435024	5.778882132	5.869791924	6.123751309	5.73058421	6.641950433	5.823928692	5.762233625	5.490356446	6.410168941	6.180389549	6.360301305	6.296915232	6.028730165	6.056958239	5.86024667	6.129713436	5.707158906	6.007483527	5.758738212	5.183075494	6.304409904	6.066790495	5.701397088	6.293085504	5.231338887	5.20217158	6.329452606	6.066329938	6.035117566	5.142763993	6.369338563	5.499175013	6.497974311	5.555196881	5.944664343	6.547675533	6.277967249	6.150572249	5.955013334	5.684243231	5.457555419	6.211474808	6.421653291	5.66622884
SLC45A4	7.048004119	6.683057527	7.305499193	7.435834395	7.403873145	7.238726427	7.428480966	7.779483627	7.14769656	7.912271024	7.871209918	7.389757381	7.338305422	7.75878771	7.379813199	7.552091	7.568793901	7.242646674	6.915098999	6.929437682	7.307726576	7.001983394	7.143828254	7.389730564	6.679312739	7.407271141	8.168178556	7.517928711	7.489620627	7.262349974	6.962533894	7.731001766	7.398647405	7.983093342	7.493580324	7.336470811	7.315029572	7.694872269	7.518893579	7.72572921	7.679549064	7.562270575	7.887498087	7.805293694	7.443794781	7.826878365	7.321370934	7.389549229	7.093140616
RNF10	9.96757913	10.07464954	10.08312684	10.45197853	10.01913236	9.940127933	10.21886556	10.17881398	9.991821416	10.48825601	10.07895259	10.15709015	10.32238809	10.23066356	9.978764748	10.19722621	10.15969643	10.0080173	10.22581065	10.0613705	10.31377379	10.1645828	10.27771972	10.28328485	8.844107901	10.21630045	9.931697307	9.99952191	10.04120884	9.991623963	10.24652604	10.21040094	10.21143805	10.46121104	9.850375014	10.14129698	10.09950193	9.946895164	10.37646163	10.15145386	10.03916029	10.20450722	10.30232564	10.42530624	10.56461768	9.997488606	10.05837424	10.24139906	9.621677323
ZNF839	6.806179735	6.498392591	6.783404893	6.799441927	6.758663884	6.559606129	6.749622099	6.987650902	6.356410178	6.736507424	6.672925474	6.852520152	6.697358153	6.891758578	6.571726716	6.979724807	6.971589881	6.803590102	7.046957743	6.909484267	7.090465323	6.949882649	6.568597824	6.913380898	5.775215375	7.004119206	6.377409689	6.353008673	6.848751868	6.441081134	6.568878027	6.550525177	6.73987368	7.046159258	6.640959914	6.703729142	6.840963765	6.570231495	7.02675485	6.5878941	6.709591723	6.87244024	6.816405715	6.521902779	7.102400757	6.224803827	6.52683014	7.17902545	6.73644149
ZDHHC6	7.499655844	7.871261076	7.253823215	7.871661282	7.668741882	7.509523043	7.829402074	7.558947909	7.383280141	7.573220343	7.788311541	7.694705441	7.800779659	7.842932351	7.692927765	7.637358723	7.529271767	7.00046335	7.650302815	7.628581139	7.917547376	7.590743943	8.068964936	7.986833644	6.949202796	7.74122182	7.809751576	7.795018336	7.600807888	7.495251685	7.922589775	7.74454781	7.824338259	7.938942068	7.487033739	7.880653008	7.814799884	7.817742993	7.853026875	7.749049356	7.421047293	7.930791252	7.827322394	7.721681124	7.635740516	7.879901765	7.673986407	7.851818084	7.118445773
GRAMD1B	9.696086963	8.810728232	9.541542802	9.822305367	9.682969636	9.5472814	9.639899329	9.859791137	9.691385829	10.01378588	9.460279853	9.683190138	9.463766795	9.942570337	9.580259535	10.15508512	9.770116663	9.634919938	9.453853564	10.45138284	9.294877713	9.415269371	9.29110216	9.54124349	8.944099223	9.510684077	10.13245483	9.464032298	9.97888668	9.638444185	9.45628512	9.837361873	9.753823226	10.03737064	9.651337618	9.825424449	9.586863583	10.09903061	10.28437949	9.915927625	9.87495691	9.578509444	9.770182992	9.896235946	9.684026344	9.856080591	9.671151771	9.63772657	9.353269649
RNH1	8.276986135	8.61481027	8.427277338	8.440618296	8.429315233	8.050626601	8.252955597	8.011404236	8.335246983	8.693965657	8.360510848	8.340796208	8.983639524	8.143986349	8.328128219	8.521614204	8.173844207	8.683585044	8.737184266	8.346325798	8.907682344	8.594264449	8.521508861	8.995281336	6.953884793	8.648929122	8.097653548	8.181446134	8.193220137	8.486310685	8.806322522	8.633249786	8.493738716	8.681617155	8.147045713	8.546336257	8.702906129	8.215229012	8.170009734	8.357110898	8.673673864	8.276646525	8.42718722	8.779354334	8.944250213	8.178457911	8.375479856	8.396485202	7.775843721
NDUFS1	10.69599518	10.82872115	10.81150278	11.06189691	10.97462831	10.94335342	10.85718853	10.67447089	10.58221107	10.84901353	10.70895511	11.04260601	10.8523426	10.97664015	10.85381846	11.1520569	10.87789252	10.63511018	10.7752547	10.38294055	10.70875986	10.77928401	10.85614044	10.94013035	9.583082701	10.92028827	10.8800314	10.48845958	10.75763311	10.84973791	10.92604233	10.78207744	11.06228071	11.10297551	10.91614387	11.25987727	10.78463186	11.30105546	11.23876932	10.87375645	10.94372874	10.85011014	11.09145974	11.0132755	11.04567058	11.0666506	10.95424636	10.93756666	10.30835004
RB1CC1	10.37944923	10.40997365	10.69644847	10.70032888	10.66170934	10.31722112	10.7375974	10.5202606	10.33495753	10.54604279	10.57975561	10.91019526	10.70415273	10.89716001	10.48629454	10.95741532	10.75329336	10.32385877	10.49811537	10.16168019	10.65064449	10.70022079	11.02434743	10.625656	9.400853079	10.40481485	10.75003223	10.33677155	10.44848038	10.60710756	10.56492876	10.4719522	10.72448831	10.93161334	10.74006657	10.76023995	10.28110941	10.69572163	10.70164099	10.76502622	10.97233657	10.85683963	10.92895059	10.68008455	10.73450344	10.80809232	10.52581086	10.62398817	10.14559892
ERP44	8.764446339	8.991788887	8.864862704	9.319406579	9.014030474	8.996362675	9.010176423	8.996525316	8.911115489	9.006614399	8.887025809	9.102961051	9.285051449	9.088502424	8.939464186	9.148323155	8.967254504	8.920920834	9.203745293	9.336319988	8.924646634	8.769193688	9.137713679	9.326746148	8.051529018	8.945690026	8.946592446	8.868465131	8.975773956	9.115673917	9.162706625	8.965105855	8.915494995	9.37230099	8.778242564	9.146116479	8.802695915	8.943839945	9.064560147	9.090490498	9.110694627	9.063605414	9.335961703	9.160981599	9.398253875	9.25612648	9.007724816	9.317002075	8.581454405
ALAS1	6.650948691	6.759031733	6.724774663	7.199770434	6.834426648	6.819364111	6.90453497	6.781673436	6.982477524	7.29994705	6.79968537	7.142917205	6.958258047	7.337731966	6.86782265	7.040561259	7.088898746	6.874112224	6.933076671	7.328190939	6.625339497	6.596192466	6.796743936	7.361982131	5.96502927	7.155936186	6.543184978	6.878143553	7.001575177	7.026009749	7.212850078	6.89624074	7.117162587	7.771043774	6.950832784	7.029380905	6.985839762	7.116489258	7.430462748	7.198671344	6.995163458	6.625719866	7.05098494	7.261815713	6.745630708	6.996857969	6.969473439	6.900312277	6.429087315
BIRC3	8.78324566	10.15880022	8.734193394	9.567688965	9.271272091	8.750108785	10.07946863	9.0206194	9.474806785	9.998625256	9.287901867	9.931682851	9.715504942	9.432875932	9.079735067	8.547470389	9.329029514	9.003679887	9.812890493	6.974628455	10.13457362	10.14377067	9.561504083	10.38762123	7.892413096	9.328211425	9.074080946	9.632372998	8.775268157	9.343379311	9.758579413	9.695223482	9.845100875	9.631471762	9.113831042	9.362086841	9.082319982	9.100326382	9.338003531	9.161535333	9.75749591	10.41556976	9.848738735	8.822240851	10.09460068	8.745486441	8.79427111	9.724194612	8.563054495
AKAP11	11.64302616	11.56215138	11.739226	12.05984881	11.64708098	11.97540004	11.73727375	11.7976489	11.66574336	11.70489448	11.60693541	11.93168153	11.73384275	12.12525374	11.68634978	12.12929479	11.6957453	11.58008954	11.5985566	11.43612582	11.68330835	11.64503451	11.55289935	11.85976525	10.46007496	11.8155562	11.88324677	11.2656184	11.86319463	11.93560946	11.78468913	11.78723827	11.80825345	12.13615771	11.98974267	12.23925731	11.6505492	11.94145279	12.32830566	11.56991201	11.62145564	11.71716545	11.9211591	11.97882154	11.88661312	11.84924598	11.68608804	11.74349441	11.40350325
GLRX2	3.966529283	4.475352068	4.715838673	4.823544046	4.370619754	3.879908933	4.224380635	4.055739801	4.503809038	3.862343282	3.897134565	4.606785791	3.804497207	4.725707575	4.217765142	4.496090586	4.766485019	3.824898182	4.082260646	2.742710348	4.535540315	3.862292791	3.485761976	4.339365817	3.045186917	3.898039459	3.813170661	3.888608754	4.497200051	3.786427261	3.47587293	4.455031028	4.249135179	5.161640567	4.157069106	4.393728979	3.932778592	4.858112675	4.299585286	4.599936021	4.630660024	4.495647878	4.866609164	4.459900192	4.398915489	4.673272101	4.392480086	4.190416066	3.713646948
SNAPC1	7.276806798	7.479253489	7.576006526	7.595016858	7.371759402	7.468223319	7.500806617	7.380469344	7.524674595	7.684193448	7.139389748	7.517115819	7.906256197	7.766988159	7.576750864	7.703988025	7.667000421	7.692487544	7.925211779	7.952485311	8.048313404	7.77961985	7.941790243	7.826156589	6.251617995	7.627257422	7.369809178	7.244569703	7.572518591	7.556386978	7.897583201	7.696530278	7.3694783	8.106786361	7.327827452	7.791457739	7.477679792	7.404377782	7.377303226	7.789481818	7.342143466	8.123484936	7.574306452	7.88703996	8.085231351	7.573404837	7.527567456	7.423491829	6.956884204
DERA	5.167696729	5.414669084	4.94100135	5.128238085	5.125043848	5.436830538	5.103061142	4.604656464	4.306208511	4.849543172	4.899119902	5.429251295	5.347514336	4.748785569	4.905367915	5.011003933	5.155714519	4.371937764	5.994764933	5.209152223	5.70355329	4.736595011	5.973214491	5.667943963	3.978447212	5.188743902	4.877030188	5.058231811	4.714067652	5.18251262	5.936711243	5.0187518	4.932881746	5.371996039	5.119974849	5.5605318	4.8756919	4.94585925	4.677565155	4.834963017	5.030046253	5.303728877	5.091770367	4.971881102	5.484242763	5.720023447	4.834021066	5.65673806	4.768944291
STRAP	7.081501897	7.436665502	7.311959932	7.815089005	7.479698091	7.714758642	7.259915939	7.533903027	7.524077327	7.614281361	7.282237252	7.5449807	7.465998129	7.774781364	7.55959456	7.695355553	7.522293116	7.354703617	7.491159313	7.226726215	7.310236669	7.473430494	7.075989555	7.547653347	6.114890317	7.50062524	7.22484492	7.244234477	7.409809822	7.541632684	7.523656689	7.511363058	7.661155715	7.90362827	7.427288973	7.676808686	7.267058015	7.393302316	7.89480929	7.430425412	7.292073426	7.449821956	7.778124625	7.769164402	7.746687203	7.657541076	7.250635715	7.57664963	6.980388761
PLEKHO1	7.735852419	7.629004246	7.191548354	7.543799438	7.839056812	7.956427896	8.119827382	7.975861774	7.774773665	8.192502978	7.728220478	7.825729375	8.004596648	7.686505141	8.174053853	8.076458287	8.249355898	7.829291759	8.175698841	8.614446826	7.75991248	7.767345655	7.879572016	8.150533429	7.354725806	7.828697798	8.06167386	7.523068004	7.824344966	7.969768335	7.821866049	8.126243058	7.818150988	8.684814928	7.840582367	7.748879698	7.745027768	7.967231694	7.975464993	8.542654133	8.312438962	7.980769238	8.193717525	7.833324111	7.734901199	7.93427614	7.429839002	7.862433674	7.587014028
GCLM	6.718425158	6.374356173	6.828707425	6.956889123	7.201509288	7.078038986	6.883155326	6.38368791	6.857093152	6.942280008	6.568363518	7.008966856	6.687797569	6.686312784	6.863910579	6.503716836	6.388472565	6.48697534	7.405794125	6.34668985	6.174007929	6.939605668	6.90387495	7.319569021	5.998302614	6.582754072	7.045009151	6.800725453	6.842985242	6.949740572	7.177257968	6.76148272	6.64215041	7.027320404	6.589932526	7.34008197	6.644396441	7.285008592	6.941600604	6.967989989	6.548818413	6.819726422	6.953053345	6.731609503	6.730637009	6.897703774	6.655238667	6.980295523	6.338424254
UBR2	10.07857348	10.27832232	10.12505443	10.47810396	10.20375177	10.17349079	10.33110139	10.23603799	10.31981047	10.38585758	10.40617004	10.45788649	10.59583101	10.40657915	10.42576098	10.31562669	10.31047072	10.25187466	10.46263783	10.22060285	10.30710008	10.42180879	10.41842331	10.5440576	9.465186187	10.25018754	10.28074294	10.24770809	10.04243669	10.44258762	10.51929679	10.4277171	10.29460603	10.55921246	10.22525888	10.4007875	10.20442306	10.27922665	10.3531264	10.31797786	10.29665402	10.41021623	10.71433545	10.50065483	10.6417997	10.25937909	10.21704951	10.30137652	9.947412522
EHD2	6.850170086	7.32509493	6.743825735	7.523525272	7.365337589	7.206808234	7.93294921	7.220022305	6.858709635	7.347982437	7.469941423	7.285459542	7.737719599	7.108031466	7.311356661	6.967826721	7.055863239	7.152571703	8.130489678	6.676656931	7.265586571	7.586326798	7.546213628	8.226580436	6.554303304	7.407981627	7.388925319	7.650436909	6.896716879	6.996212555	7.499376729	7.468125099	6.852936757	7.837027835	7.035017331	6.881677081	7.347074656	7.354441962	7.103830858	7.757073959	7.333630589	7.251985986	7.357936162	7.184164106	7.23957413	7.170218543	7.107615311	7.254447193	6.917655175
DEPDC1	5.686578549	6.511026504	6.03443318	6.102137478	5.732517271	6.154329998	5.811669803	6.022234117	5.712937419	5.613436935	6.163262585	6.049638805	6.319808655	6.197847141	6.019618716	5.880429038	5.732869746	5.902965165	6.918464306	5.539117798	6.656732923	6.454748368	6.274295895	5.266493614	3.030795849	6.633781499	6.001015542	5.499968902	5.352189562	5.532542609	6.364974875	6.411635366	6.066183255	6.120833729	5.920061457	6.496828793	5.712006623	6.204173042	4.970423646	5.680115944	5.919800717	7.205122396	5.982824043	6.17488959	6.405864924	5.905435897	5.874192834	6.539013414	5.777948964
CCDC28A	6.207244461	6.686621064	6.032459221	6.9477215	6.398221623	6.466326892	6.675168395	6.371711299	6.534658234	6.523140672	6.693874841	5.948454846	6.731616406	7.061312696	7.000467479	6.698439345	6.691483518	5.901659849	6.518014555	6.164560241	6.54034086	6.144881556	5.752285423	6.611822869	5.657858967	6.509439678	6.295113418	6.356863296	6.366643444	5.888522629	6.325812787	6.778911364	6.516733128	6.772410781	6.561812849	6.884531428	6.336075094	6.442946023	6.497120832	6.469977569	6.332085044	6.215088781	6.564152429	6.767816263	6.593164567	6.547166682	6.20902736	6.158414751	6.108662513
RRAGD	9.228525569	8.958417125	8.686692843	9.310019988	9.080203325	9.180851762	9.18488626	8.938035411	9.164783913	9.244430384	9.127002606	9.079132741	9.180016095	9.214691769	8.775217296	9.250997914	8.818074781	8.949999257	8.981084599	9.849514643	8.830108701	8.980367379	9.110158523	9.253304127	8.395745363	8.841039641	8.750951564	9.257394725	8.999835276	9.175078622	9.200292891	8.916018019	8.881285649	9.299317419	8.80184717	9.180453824	8.98592932	9.1518971	9.299763091	8.995753158	9.122743048	9.1822589	9.172218675	8.978824957	9.127273623	9.165672759	8.908000173	9.165186473	8.763604625
HSF2	7.14733311	7.11491313	6.804733166	7.528648373	7.232972651	7.103681814	6.922469963	7.041015338	6.807924633	7.029609348	7.262130889	7.135671005	7.345558564	7.660397193	7.155263211	7.4628331	7.35276686	7.201993704	7.067250916	7.165705396	7.111228815	7.15559554	7.154731413	7.686014987	5.773412111	7.276058851	7.316077278	7.03360989	7.120540085	7.38089862	7.449753795	7.195018503	7.239396059	7.550329804	7.468095133	7.466575234	6.986298731	7.296139894	7.336984539	7.338046214	6.874787885	7.291626132	7.212751888	7.248896976	7.51357469	6.922331041	7.256402061	7.218942924	6.66483415
PHF20	9.156533302	9.324039172	8.973863589	9.401907339	9.247568889	9.197374749	9.231710617	9.133645054	9.238841194	9.180884155	9.241232674	9.334021845	9.433955772	9.52753505	9.269678043	9.365161027	9.418710807	9.129970046	9.338377779	9.278010627	9.347371639	9.308879884	9.243792985	9.452608172	8.424626171	9.201822413	8.916950472	9.108329324	8.998482104	9.135191475	9.378047664	9.258581663	9.369447962	9.637772937	9.24419662	9.407297041	9.162893923	9.027142084	9.486380312	9.266545994	9.193625632	9.213331468	9.504186595	9.28324275	9.381454894	9.232473923	9.072325265	9.245127261	8.966178344
HSD17B6	5.610431733	5.072424748	6.291207697	5.708283339	5.629870073	6.193058144	5.350830476	6.172120779	5.898337415	5.80585707	5.625677665	5.333656907	6.359416941	5.684633701	6.243848562	6.48805063	5.69953821	4.751368628	6.188552649	5.922076213	6.256337814	6.201188074	6.310015117	5.970989193	5.514357766	6.196157291	6.249488883	5.660287078	6.127691466	6.009139084	6.326903564	5.644006521	5.598838158	6.146530665	5.632009784	6.359859796	5.907586498	6.298377123	5.702159612	6.109407543	5.626870199	6.220677164	5.811704196	5.90483634	6.536700929	6.367046932	5.915613021	6.568557606	5.283383918
NR1H3	5.9460426	6.464612951	6.536137871	6.590924097	6.992594185	6.738612091	7.134737125	6.510037855	6.059002882	6.859348964	6.69093961	6.327814389	7.086596781	6.236973738	6.835897757	6.438565309	6.49183612	6.374615804	7.17208469	5.84494088	7.227450997	7.132150311	7.127458524	7.102321706	5.232133985	6.683358699	6.893787128	6.833549702	6.508704343	6.361478931	6.422975038	6.696372525	6.389416991	6.858069914	6.231199608	6.151720821	6.797892206	6.271289216	6.260306995	7.006168083	6.475075998	6.61815427	7.254960605	6.766110786	7.104458317	6.571751247	6.508145531	7.243443223	6.533137375
TYMP	4.197408165	4.857682784	3.115564572	6.278342419	4.500127078	4.452041052	4.841076518	3.653247234	4.90007526	4.81780331	5.513094325	5.796989733	5.28872663	5.060195669	4.435863033	4.13647938	4.265030203	5.069257346	5.664859272	4.535278501	3.928279179	4.218083139	6.070986768	5.740101206	4.149962741	4.606423234	4.225522334	4.558959783	4.794398399	4.13194363	6.103845665	4.543753236	5.050963637	5.922095373	3.740966239	3.988688605	4.718631823	3.660309147	4.186609733	5.271178621	4.344500261	4.247849364	4.960849805	4.250748285	3.780021256	4.061643259	4.125587989	4.858752485	4.814268245
NCAPH2	7.515566121	7.616171014	7.708355493	7.728244894	7.646819315	7.438488881	7.916140397	7.701219042	7.589755462	8.042748835	7.855569569	7.59352412	7.69704915	7.81696048	7.663959809	7.968686731	7.950554911	7.871575762	7.849453611	7.675214067	7.864233456	7.456318081	7.804662588	8.034178843	6.93719938	7.769695913	7.890244057	7.363389717	7.913411181	7.678434462	7.568694169	7.649083975	7.782665833	8.074722081	7.474974461	7.569637537	7.708873765	7.830630217	7.972988574	7.736032662	7.940803323	7.303287978	7.736781543	8.00472447	7.856950718	7.2495241	7.729668115	7.447377144	7.289417117
TOMM34	4.359181359	5.031666635	5.177896425	5.675443505	5.143400484	4.686470053	5.478584387	5.49272102	5.679890952	5.527407528	5.358602974	5.343389224	5.040489135	5.877277554	5.713192698	5.394328396	5.601345888	5.264117254	5.03431262	3.376330802	4.684971283	5.042807061	4.466671281	5.586911537	4.549985971	5.562556024	5.624563536	5.358868501	5.74080893	5.443945068	4.790589792	5.37409623	5.461864914	5.969401368	5.205882031	5.516267007	5.184683828	5.743674329	5.887488622	5.959301709	5.250169339	4.658609208	5.705743767	5.84786578	5.366723862	5.081729304	5.58112098	4.659285459	4.453150421
SEC63	9.819429878	10.14476218	9.838955274	10.30441764	9.85214361	9.927955762	10.01670494	10.01678257	10.17842914	10.02549265	9.898860865	10.12666411	10.31510737	10.30481038	10.24342118	10.39739959	10.11286618	9.720305533	10.2178794	10.18419108	10.27042674	9.963229964	10.04030057	10.37555887	8.984215908	10.24773375	9.807974991	9.504526652	10.23986119	10.07880118	10.24339143	10.12182558	10.15332197	10.67236351	10.08810609	10.27222529	9.995744465	9.979916189	10.17957765	10.00671027	10.07542686	9.995324575	10.35303233	10.21019891	10.43323266	10.12772235	9.962469064	10.17686409	9.454558652
KPNA6	9.420795533	9.407182006	9.293560184	9.733663304	9.475247683	9.456959794	9.430112049	9.541979768	9.386623192	9.531004333	9.254484695	9.568919274	9.395085844	9.49336792	9.496276631	9.58257481	9.596626831	9.147866464	9.445667874	9.133176292	9.422419374	9.284704205	9.370014012	9.562367999	8.613193684	9.483099186	9.398660924	9.165291681	9.439817981	9.515654816	9.34382672	9.472871593	9.633821538	9.629411552	9.415476502	9.631116327	9.337267771	9.72783038	9.767844028	9.43993574	9.258030512	9.623511081	9.716637001	9.417450551	9.564763319	9.510526437	9.405713296	9.598557681	9.00199197
VIM	9.769505879	9.792607427	9.135196138	9.559991058	10.6889362	10.55150962	10.46487278	9.834387616	9.143674892	9.617951333	9.84603828	9.903146265	10.71229801	9.218359245	9.807572516	8.574188487	9.59136486	9.39721801	11.21136569	7.892541225	9.538280706	9.682906193	10.59781002	11.34487011	8.824453423	10.19964058	10.13470615	10.80435494	9.419416648	10.49724404	10.74394776	10.24942986	9.492468083	10.76164223	9.702450223	9.788145887	10.18781038	9.647261292	9.621264138	10.00557156	9.448281809	9.981092795	10.14743308	9.006050548	9.700775796	10.73124887	10.09004737	10.24430573	9.444905009
RTEL1-TNFRSF6B	8.043056251	7.688285674	7.651333914	7.981512114	7.333370798	7.248459334	8.291527414	6.905440681	7.347400155	7.830225103	8.289846408	8.314317635	8.298883759	8.001400161	7.19911699	7.863823772	8.666967201	8.649020774	8.745562557	8.180817043	7.817248178	7.310561667	8.736406834	8.718398398	6.825166302	8.112104789	8.014672294	7.75271972	8.102852584	8.092647165	7.774012791	7.91986187	7.868545672	8.731161168	7.999849564	8.137402836	8.501796444	8.038332102	8.099144337	8.259174845	8.019961377	7.66416228	8.201808059	8.194980323	7.600822208	7.406280135	7.060591509	7.67499955	7.689051571
FAS	4.92955575	5.411453963	4.372395979	6.325294896	6.240025234	6.196811444	6.464501445	5.351340951	5.207440491	6.200819367	5.58410129	5.647178933	6.337446046	5.500224685	6.44226439	5.820245929	5.164426416	5.249704343	6.984659685	4.133492755	5.136985355	6.60664921	6.283342059	7.221801526	5.323410609	6.004726758	4.732449394	7.00740791	5.447810991	5.125438948	6.98934271	6.137886346	6.319137537	7.721985926	5.086267098	5.818161586	5.699962736	5.662220211	5.802028346	6.002440347	6.109513682	4.543946367	6.691772608	5.369751063	5.952914557	6.144961682	5.134202502	6.615953661	5.591212015
RNASET2	6.350968898	6.424092989	5.282712423	6.271182748	6.70286856	6.945166854	6.78939348	6.318116805	6.625562045	6.756010689	6.868758282	6.381786523	6.995536914	6.430901237	6.612017724	6.342036189	6.856069826	6.311053663	6.905969652	5.434140874	6.663842615	7.428483242	7.523204396	6.629402611	5.868090643	6.773745728	5.968241736	6.933249619	6.913709659	5.789888859	7.01504457	6.524153847	6.186831523	7.381886866	6.448990383	6.565697874	6.359333993	6.382755047	6.326925079	7.131336975	6.57352325	6.311553786	6.784758215	6.423736242	7.556555006	6.101838567	5.952566267	6.504742622	6.324758534
CD44	8.528259376	10.32586554	8.862324905	10.41558033	10.22138063	9.247109133	9.561068566	8.430230807	10.32332434	9.684151738	9.333579503	9.277630367	10.68023743	9.592880641	10.2516059	8.306961625	8.750297572	9.320021484	11.8890077	8.623074203	9.400331738	10.17611884	10.69604487	11.87680957	8.934669309	9.541926882	8.587088102	10.76180285	9.703464088	8.797713953	11.40306434	9.534428834	9.02409854	10.72322623	8.721897292	9.237286493	9.68426387	9.254567454	8.152131084	9.776213211	8.590670884	9.975477274	9.836277705	8.742022884	9.571988458	10.54580409	10.58236127	9.910017837	8.372751101
KCNG1	6.457130051	5.501569646	5.593058476	6.764461795	6.132109119	6.554231186	6.027733786	6.403950165	6.576598374	7.732716661	6.022697638	6.16808476	5.860848375	6.124031248	6.022449255	6.238251069	6.903567855	6.493719663	6.322409604	5.559740432	6.051876759	6.747478726	5.522710394	5.740609758	5.973864117	6.129350539	6.30874284	6.194297754	6.565263028	6.268281673	6.007465579	6.556446802	6.67593937	6.294810513	5.992548233	5.686663975	5.555124267	6.06491321	6.024160961	5.709620511	5.733941552	6.06917074	6.574321269	6.224152837	6.618209577	5.312337208	6.058957606	5.847222351	6.133959857
AGPAT4	9.01335065	9.339926314	9.293871433	9.489788497	8.823012798	9.095300526	9.064699169	9.046909621	9.012756786	9.351339905	9.273210134	9.031360891	9.728665489	9.29668827	9.077009817	9.394718922	9.389228358	9.166933331	9.166931542	8.952930239	9.639944864	9.16263954	9.138080226	9.405305551	7.796286126	9.452735687	8.983895073	8.846244017	8.900978188	9.250970952	9.546208272	9.191561493	9.289604735	9.742394574	9.1942421	9.147248083	9.090493313	8.740232168	9.025809259	9.108772699	9.041638378	9.010915893	9.319048177	10.03345304	9.848512854	9.069349571	9.074069058	9.163402838	8.330863723
BTN3A1	5.908694915	6.111046737	5.916546026	7.592581044	6.026596263	6.123229075	6.185550448	5.399700227	5.919052861	6.057478068	5.975406222	6.438309194	6.558073152	5.763190488	5.738315646	6.045175444	5.827629361	6.279989207	6.563095703	6.125812399	5.949179193	6.384356079	6.250122615	6.5550803	4.255491766	6.182806185	6.094868883	6.332692578	5.85508693	6.490522675	6.462187122	6.221241638	6.157012204	6.551324252	5.379660045	6.274027212	6.185162519	5.636528346	5.802897389	5.50296219	5.92567179	5.9213802	6.264558033	6.197551789	6.468601468	5.758953795	5.860478646	6.042461368	5.462668331
MIPEP	6.281652824	5.902469303	6.168015007	6.282390826	5.911310771	5.990745761	6.107391027	5.242724906	5.797171938	5.99618926	5.654579194	5.979912171	5.665141425	5.842032554	5.720435141	6.368440357	5.985653631	5.944150109	5.963068787	4.753190261	6.117523127	5.352541553	5.290095178	6.189443067	4.226850894	5.70467767	5.163049969	5.559433294	6.2672263	6.249995433	5.919541641	5.802315946	5.796909468	6.214263513	5.89883557	6.130850725	5.729532692	5.808082234	6.280674396	5.195142496	5.152223576	5.627662732	5.669925407	6.236514401	6.211835013	5.910186757	5.586768685	5.551165233	5.063194321
PRKCH	9.091085936	8.832012386	8.854282495	8.721532889	8.91928573	9.013096225	9.446725095	8.829728466	8.606662436	9.329455753	8.975306297	8.788660084	9.313937923	8.78800387	8.847708706	8.969475346	9.076645943	9.193527396	9.558959021	8.579495713	9.162541659	9.390166109	9.477718111	9.455448739	7.604028512	9.120438282	8.947631109	9.118758465	8.944760782	9.017718208	9.445255803	9.072820711	8.902607904	9.394634997	8.978816138	8.930658243	9.151407314	9.359212861	8.908957172	9.100851434	9.151620339	9.456237587	9.181346048	8.917521508	9.051578475	9.455868634	8.955792264	9.305116434	8.964297154
IFNGR1	8.112396459	8.510376124	8.003025814	8.171904398	8.08681026	8.941114889	8.12737988	8.009597282	7.659726688	8.145517849	7.67339457	8.356230579	8.56083052	7.90202976	8.184629869	8.261410059	8.132251721	7.496555986	8.854142713	8.059784046	8.380297762	8.883903633	8.685063797	8.872464345	7.142748498	8.352987741	7.449896791	8.166617996	7.842800944	7.698419567	8.569965984	8.393595409	8.033048507	8.241865678	8.03446456	8.699056665	8.283821009	8.404489629	7.583479308	8.141246306	8.339464997	8.556498927	8.096357842	8.415051003	8.960057702	8.631116673	8.067999651	8.900951738	7.983234989
B4GALT7	6.606039703	5.918171498	6.138287351	6.269649383	6.255434449	5.993204402	6.21883619	6.2559424	5.716928963	6.668709393	6.052849937	6.004390899	6.436221544	6.391763011	6.090773646	6.419036353	6.594958974	6.60641149	6.162842665	6.699772155	6.362860439	6.481054525	5.993289333	6.214321232	5.604139736	6.259441564	6.63086654	5.826632968	6.086544978	6.094001245	6.491337042	6.528880586	5.875839736	5.77819854	5.962848549	5.91570776	6.245502444	6.270587186	6.3087393	6.052095082	6.458360314	5.784822082	6.39703794	5.940110137	6.764867673	5.954092207	6.057125472	6.000494408	5.876540188
VRK2	8.97228184	9.954506769	9.601552202	9.197993769	8.844933709	8.749581087	9.348991427	8.50548793	8.708251763	8.869197447	9.434520657	9.160735488	9.622175575	8.940571979	8.710991042	9.030873547	9.249268231	8.925038165	9.644176002	7.704895245	10.33074638	10.10897821	10.26494915	9.309072718	7.455050975	9.09007556	8.721035078	8.653812725	7.662111743	8.9534279	9.407941161	8.9756063	9.214411569	8.974551015	9.018444498	8.978004006	9.275717456	8.343858921	7.488601818	8.682534762	9.024814316	9.687665275	9.161760233	9.198961878	10.10330187	8.869370218	9.189502693	9.712099268	8.510234003
TNFRSF1B	7.186988259	6.889539015	6.636463011	7.100008871	7.526974025	8.022962685	7.909887166	7.51800735	7.208684516	8.685898815	7.995096883	8.236865537	8.519105318	7.509260608	7.984384011	7.317504257	7.540356374	8.238197684	9.029139773	7.395622026	7.459014007	8.239826214	8.879902465	8.959796415	7.455378326	7.97612782	8.478677812	7.438147973	7.57651341	7.215162989	9.165279704	8.393053984	8.022543086	8.902813725	6.887392159	7.058158771	7.471986735	7.8099944	7.302701871	8.142769563	7.314674155	7.332327084	7.964042265	7.021067929	7.891501701	8.312870963	7.287049657	7.995021384	7.800191291
VEZT	9.612564188	9.467896294	9.550644556	9.938170782	9.595025328	9.657488822	9.645560127	9.450563399	9.482691514	10.01936234	9.472819429	9.612160954	9.698491277	9.694502497	9.630297867	9.742349505	9.557286644	9.612347912	9.922482759	9.750994043	9.545046569	9.399436546	9.987613073	9.805896109	8.471529209	9.774944694	9.701971918	9.350599521	9.817459901	9.769449667	9.689697493	9.626803053	9.634823796	10.00309413	9.610585526	9.952962908	9.552598371	9.660333942	9.92008437	9.57379236	9.555402662	9.82624971	10.01022535	9.592667881	9.752723592	9.808723663	9.635759243	9.639758715	9.351461044
POU2F2	6.255791669	6.045144938	5.711682425	6.091344901	6.091473346	5.901943864	6.215316699	6.140566338	6.333607836	6.874100118	6.631165272	6.450844763	6.252637705	6.165518943	6.0356238	6.354630182	6.572896105	6.470790288	6.635622929	7.78903876	6.222934162	6.338491092	7.01613388	6.575108814	6.136605195	6.939020216	6.079420498	6.330709777	7.018010717	5.849548263	6.023839099	5.974226248	5.986357264	7.000075566	5.961593077	6.145992997	6.292723741	6.296882836	6.283904522	6.624417839	6.629628824	6.753368685	6.740850433	6.115246937	6.123669977	6.130037534	5.81446065	6.511867618	6.337953293
BRD9	10.06323605	10.78594698	10.17734202	10.21926252	9.781281014	9.701433803	10.34662457	10.15763325	10.02682488	10.21396962	10.15727015	10.1710675	10.35170721	10.25738927	10.13484796	10.47041866	10.25376216	10.19003304	10.52413556	10.73617546	10.70134618	10.3329231	10.44488052	10.35627599	9.459930331	10.30566579	9.876191584	9.689114779	10.41169616	10.20735473	10.16574476	9.995580184	10.05962213	10.6362346	9.980527409	10.1308621	10.19179618	9.662968199	10.38216725	10.3226229	10.65881185	10.18918239	10.49038624	10.13200694	10.8047932	9.753146384	9.966899734	10.22980153	9.87813865
SNX1	10.63692376	10.39830228	10.47683853	10.49170381	10.2839853	10.48752148	10.3177042	10.19525804	10.15222811	10.41997729	10.25090989	10.43753698	10.78747635	10.36748805	10.12423672	10.63317997	10.51957183	10.23412835	10.57581762	10.35413175	10.96714639	10.52574466	10.61592349	10.51827832	8.973195523	10.56692789	10.16287127	9.542212198	10.24033691	10.4807114	10.65233235	10.28641186	10.27866073	10.61091755	10.24836163	10.62251592	10.45102168	10.37820681	10.27424489	10.17061962	10.25673876	10.48334886	10.45957154	10.45525666	11.20172971	10.37229928	10.5207386	10.71682599	9.798346008
TBPL1	6.723787024	6.431126165	6.812281352	7.124689241	6.743088618	6.768084831	6.464159184	6.958755997	6.825331601	7.090981557	6.872287567	6.939881482	6.681418421	6.947071344	6.649222272	6.826829398	6.761330622	6.559263505	6.605560983	6.835359938	6.397394541	6.765432263	6.761481038	6.995849445	6.419996486	6.539457169	6.92711284	6.919864771	6.852413988	6.988121684	6.492859196	6.669484407	6.905956981	7.185469597	6.850378751	7.061867697	6.535335384	7.084014579	7.008756853	6.720208116	6.517874909	6.659994804	6.879376703	6.932699204	6.741986679	6.859685475	6.586406404	6.756723135	6.504703447
ARNTL2	6.303853313	6.149808714	6.609042113	6.831948088	6.893779054	6.674113075	6.623343867	6.563527928	6.678634413	7.023395238	6.693069967	6.954921102	6.309473345	6.87845727	6.871306477	6.824047024	6.742359901	6.534052195	6.210524091	5.718530063	6.502729988	6.692953854	6.284441591	7.300100114	5.771669841	6.703921744	7.145878962	6.579016123	6.854758059	6.756643222	6.763983495	6.792439634	6.826545685	7.208265229	6.500677783	6.978211306	6.461974105	6.770803945	7.35621301	6.684343206	6.540561144	6.658013583	6.850075125	6.675095406	6.822015786	6.984324295	6.609384308	6.328708473	6.19080377
BCLAF1	11.18205626	11.53261136	11.11524613	11.36582306	11.1568299	11.31950834	11.36995734	11.02977845	11.08256423	11.27879945	10.95327798	11.47022008	11.34919952	11.61311602	11.52271291	11.83695632	11.72975713	11.14463262	11.38019485	11.53445834	11.59634488	11.2432009	11.39197377	11.81833984	10.23205098	11.32811642	11.06020091	10.84761111	11.49309828	11.13487721	11.31012245	11.58511376	11.36633833	11.75654568	11.63229576	11.4814146	11.1343287	11.34729278	11.5301592	11.28499642	11.65784536	11.4493702	11.56536023	11.37402963	11.56020014	11.43475409	11.17272083	11.38297378	10.87455665
SLC39A9	8.368636283	8.421387354	8.407966377	8.616570169	8.612367332	8.680188404	8.318055096	8.29463129	7.995796156	8.308961506	8.39650768	8.657556394	8.495814047	8.309535314	8.332516898	8.46298223	8.154796226	8.139728636	8.806153189	7.945341192	8.433725768	8.41303773	8.622899996	8.799298856	7.384016238	8.407971586	8.586605113	8.39197938	8.18388159	8.530422163	8.764947574	8.519404735	8.415053931	8.604577265	8.345917873	8.714211999	8.402110595	8.664898045	8.517727081	8.160458807	7.99603705	8.528040519	8.483268619	8.551103985	8.588137848	8.55404102	8.423415487	8.706726331	8.131607205
ANK1	6.364255243	5.554418954	6.027114145	6.391920092	5.921429724	5.664005139	5.810733783	6.377618861	6.134283706	6.621814699	5.942939835	6.271100254	6.096912318	6.698267225	6.204198409	6.707325833	6.319122431	6.364888834	5.823950298	8.413756662	5.558635488	5.515009795	5.747365071	6.410983626	5.80499072	6.000565051	6.240642101	5.778344372	7.055501734	6.548879715	6.065352029	6.306266514	6.077325776	6.530805498	6.313024431	6.656412855	6.168093507	7.033630392	7.102398541	6.646781365	6.314367036	5.978324944	6.395250865	6.757628394	5.909224822	6.196656018	6.173810695	5.33483327	5.704249095
TFB1M	5.742748538	6.445323715	5.461273978	6.29267166	6.170921346	5.67425849	5.654837918	5.483176146	5.862757138	4.891011706	5.077644604	5.423029096	5.649246451	5.157297223	5.602469352	5.498938309	5.499303174	5.604004082	5.751186041	6.032088464	5.629233431	5.771799924	5.198563203	5.770225666	5.349074929	5.605728986	4.93428005	5.312618872	5.679414766	5.643008714	5.273997746	5.71330799	5.719717925	5.609641677	5.414804938	5.574167632	5.755039604	5.746838848	5.935734147	5.923005659	5.678251721	5.656520904	6.004625286	6.085299327	5.844682608	5.903605378	5.251443528	5.701977063	5.242516293
RABEP1	11.13782573	11.60777001	11.35947001	11.62270903	11.36033201	11.13092115	11.39579601	11.65741141	11.43826804	11.58024634	11.17818887	11.41387281	11.54264583	11.63780346	11.42449949	11.72087521	11.50482445	10.99891555	11.48156087	11.41029355	11.64670119	11.64034661	11.39578954	11.5506009	10.33283912	11.5217631	11.25268527	10.84402662	11.48839759	11.31607674	11.54999073	11.47308522	11.42436693	11.71974413	11.47796512	11.44815493	11.15225467	11.38427868	11.62452737	11.56031596	11.55761317	11.53502531	11.59168974	11.87639867	11.98769739	11.26391757	11.23979071	11.34739728	10.73431444
HMGB3	7.736157477	8.49503357	8.451451388	8.033405658	8.189723464	8.522249254	7.772163617	8.067529701	8.193772678	8.073167109	7.295050803	8.536109055	8.140637558	10.36760684	7.245422618	8.389088642	9.283179948	7.357861975	8.266144911	7.228529593	7.604062434	7.053786496	10.51712838	9.003956113	7.693754033	12.05553665	7.640786956	7.292997029	9.128438792	8.609736152	8.12189624	8.329187626	9.721582972	11.35744964	8.645996106	8.104976928	8.069500603	8.283527345	8.253940624	8.34824495	8.558451926	7.893307105	9.916838091	11.22039935	8.15427721	8.000303364	7.813162987	8.225464978	8.099286507
NUP160	8.352944506	8.418485415	8.08222144	8.738609153	8.094578586	8.414793407	8.371407936	7.917495881	7.715043899	8.343533924	8.356872962	8.338469116	8.614669123	8.213231432	8.306753079	8.317452652	8.09562305	8.111433349	8.817836984	8.840332199	8.605993942	8.4999866	8.86690483	8.742228789	7.182710016	8.339138763	8.181702914	8.489242361	8.057089232	8.180112871	8.742918571	8.213033748	8.190210239	8.454727207	8.191914768	8.487411998	8.320296049	8.190522118	7.923489833	8.133988813	7.998160414	8.619276161	8.267100656	8.296176018	8.669323906	8.268898873	8.115548763	8.569678094	8.053326957
BAK1	6.192550243	6.147297581	6.597377554	6.08904403	6.242859004	6.634513208	6.530648857	6.195030631	5.690474757	7.411859187	6.464627683	6.39408039	6.567599838	5.920442546	6.427149405	6.411007699	6.156653077	6.73971505	6.749322953	6.07825862	6.352261407	5.409047719	6.692373871	7.09327898	5.275900382	6.251716068	6.365279072	6.314966132	6.039852457	6.540832737	6.639755538	5.940806241	6.50892553	6.600541705	6.116889822	6.575527786	6.448679397	6.256686812	6.498505352	6.116191233	6.3841407	6.392704892	6.394717329	6.317329065	6.129182648	5.835201764	6.347878374	6.601870754	6.220095386
IKZF2	9.436198193	9.452592382	8.972850927	9.776256519	9.217683358	9.270407622	9.717007292	9.227378759	8.757066928	9.115825016	9.266504626	9.267220269	10.03971733	9.598668894	8.902954545	9.531810359	9.374808734	9.066460149	9.774808977	9.08165356	9.925336265	10.00224268	10.11903014	9.713512607	8.174957188	9.403904493	9.155795671	9.641521647	8.754392345	9.182389352	9.864356692	9.425749221	9.423185099	9.353925358	9.118502437	9.386755327	9.203504391	9.078415994	8.263271128	9.391383828	9.43195726	9.99839443	9.687000984	9.383641246	10.19765724	9.48778298	9.420871578	10.19495877	8.981634095
GRN	6.19820706	6.44615744	5.871658245	6.608094218	6.015957661	6.660245813	6.4296786	6.245997734	6.144480562	6.302526596	6.312717358	6.670647171	6.40497257	6.495772606	5.993056505	6.225094461	6.771238745	6.313918786	6.618273861	5.95153666	6.807497597	7.076255672	6.924833132	7.08776763	4.856329584	6.751632177	6.517888577	6.415326621	5.862471088	6.399562602	6.893944769	6.896116394	6.249799454	6.690514435	6.033933073	6.346509349	6.410317868	6.282100275	6.310336678	6.488584502	6.34240466	6.496472599	6.238692385	6.52697354	6.866365903	6.481613782	6.34875526	6.631561986	5.832944618
FAM13B	9.317831963	9.442283183	9.254828697	9.23019948	9.464448165	9.33664136	9.434572824	9.454514299	8.974178288	9.326120456	9.133552291	9.115021606	9.328405289	9.514034653	9.009991606	9.727129258	9.64039166	9.017697515	9.157668565	9.469116869	9.763716583	9.470759415	9.28974534	9.251112624	8.176441256	9.179200229	9.084811571	8.906914058	9.24300806	9.263079912	9.164756375	9.287587715	9.135684598	9.495866042	9.602885735	9.501017503	9.144119148	9.546401319	9.318066333	9.393029106	9.570924738	9.347532557	9.307218834	9.580447115	9.617106428	9.350264615	8.917861133	9.313391684	8.600834811
ARHGAP31	10.74591	9.816357589	10.26573553	10.29746674	10.27640866	10.97768384	10.71496566	10.40567012	9.72905653	10.56383924	10.41254011	10.51324458	10.94609955	10.21848923	10.10655136	10.32704496	10.68629139	10.16568263	11.08386345	9.938434439	10.39463512	10.83432073	11.49695006	10.76680528	9.424449673	10.69162248	10.88941669	10.51361899	10.14545261	10.55140198	10.89571926	10.58465759	10.25208917	10.41610311	10.56793169	10.53570041	10.67379554	10.96460927	10.27979581	10.61573962	10.8280067	10.68676302	10.78824539	10.09680284	10.72694356	10.91316745	10.15148318	10.96667944	10.48640765
CENPQ	5.604024745	5.72539663	5.504689454	6.138857018	5.457293301	5.459438922	5.416954952	5.479310774	5.479490304	5.456030115	5.686123624	5.752145059	6.025310279	5.273464918	5.929102877	5.795319574	5.70223289	5.304731997	5.768809309	5.779009997	6.677799312	6.493931205	6.670579965	6.565412223	4.603531563	6.088407721	5.863112961	6.073712261	4.893895274	5.907906068	6.751623916	5.9560572	5.950249266	5.634482011	5.687811877	5.275469937	6.079580743	6.038579744	5.17891614	5.691967775	5.619377598	5.963358321	5.599264416	6.229849525	6.302596035	6.353049158	5.838576634	6.248929882	5.188852927
SARS1	9.370486096	9.853112494	9.62695453	9.899526596	9.532649152	9.508053437	9.658846033	9.608072414	9.736858099	9.919038687	9.337683327	9.732173309	9.699548359	10.1100967	9.884793971	9.986529898	10.09116954	9.357475272	9.557959147	9.324095633	9.641760962	9.328223457	9.2494222	10.00136347	8.514703969	9.712569453	9.258769098	9.175672931	10.21408266	9.573397885	9.511014089	9.714678962	9.776318247	10.30690918	9.791958217	9.90824209	9.545904399	9.806355714	10.15742666	9.647662517	9.93125719	9.511579946	9.924606974	9.719232591	9.87525614	9.639624254	9.563965286	9.291754107	8.900608803
RANBP3	8.453979817	8.520876166	8.511609507	8.828026421	8.494652518	8.338485499	8.701187789	8.661185905	8.31783766	8.995666167	8.690673861	8.411988292	8.661543725	8.764766821	8.554336	8.889272452	8.844101432	8.616425979	8.703364437	8.531207651	8.947258863	8.70701892	8.442662283	8.940695349	7.189235037	8.820474219	8.299568216	8.453494784	8.577893638	8.494852455	8.53217781	8.78595922	8.398295659	9.145927932	8.536343709	8.40894523	8.576170631	8.494809976	8.85691081	8.695011779	8.779647878	8.626644349	8.894763103	8.708608347	9.1460348	8.33610384	8.275770539	8.691919495	8.038200593
ARID4A	10.03737932	10.46099803	10.3846724	10.5927506	10.33105488	10.25490439	10.36713608	10.40426821	10.53431153	10.64479941	9.881158559	10.59854489	10.53450225	10.54423726	10.72231272	10.94070005	10.85814538	10.31204808	10.41532748	10.80967493	10.71757092	10.58606342	10.35576651	10.74292859	9.466139955	10.3350645	10.2902568	9.678460592	10.5699058	10.36267448	10.34748407	10.46981235	10.30931104	10.64045519	10.60449892	10.63759677	10.23830098	10.50024482	10.56124119	10.44083685	10.88502134	10.56900426	10.55881509	10.68095162	10.89237334	10.31495058	10.25692808	10.32536833	10.00961514
EIPR1	6.826955978	6.653250631	7.080607674	7.101960373	6.770252192	6.564214717	6.964762323	6.945629153	6.936390949	7.081970419	6.725741173	6.847997512	6.923645112	7.062196801	6.620451353	7.120007548	7.168821852	7.050478574	6.972221287	6.798637699	6.89949612	6.755152422	7.201974194	7.115921048	5.593357954	7.233059626	7.020549372	6.440808251	6.967479998	7.10698194	6.915409416	7.006644164	6.97868519	7.358676921	7.006835774	6.751798023	6.931643556	6.957670924	7.087075512	6.649416681	7.054441982	7.014511823	7.112808377	7.040887424	6.803702311	6.716100192	6.904839928	6.891333054	6.659431474
PNPLA6	9.278600156	9.187131306	9.150821793	9.431644846	9.384266688	9.312275924	9.359187071	9.122168949	8.955344364	9.435600221	9.605555257	9.289349576	9.283077416	9.165753718	9.312175885	9.498051703	9.509496619	9.157969993	9.478743096	8.27612861	9.682387577	9.775417789	9.281833224	9.748455336	7.758585635	9.380772211	9.410922681	9.132676407	9.079566901	9.1661033	9.30050854	9.568620862	9.448946506	9.726826311	9.466219138	9.319624467	9.290731832	9.751325787	9.605369109	9.397274276	9.1388805	9.451565283	9.311893713	9.184059819	9.585376936	8.946156983	9.087564064	9.272106523	8.846957397
IFT88	8.854128115	8.830495508	8.479168724	8.386409876	8.445965441	8.42048652	8.467326511	8.40045305	8.200481672	8.045439061	8.316351337	8.366566158	8.645036124	8.404230262	8.033348741	8.653812679	8.496576713	8.459125532	8.781488398	8.385049889	8.864645811	8.735737197	8.774699778	8.326815276	7.153512969	8.291004724	8.005380422	8.290277917	8.373401953	8.524032518	8.487869224	8.397311505	8.539501878	8.700434485	8.499496955	8.642278951	8.381262516	8.340618381	8.410013149	8.188569433	8.640432599	8.597772151	8.880632198	8.584104004	9.092435576	8.427778085	8.552796673	8.615662745	7.806465442
ALG1	7.006163701	6.672756503	7.273939719	7.261487241	7.260624015	7.375944134	7.123435102	7.059721812	6.69557068	7.305481193	6.685789155	7.033365365	7.051113128	6.998037756	6.590705939	7.251438457	7.565111331	7.05817569	7.336419348	6.801672835	7.315319552	6.739541621	7.392712199	7.21967179	5.565017512	7.37760265	7.364894639	6.589324294	6.244684705	7.104761353	6.828570533	6.811895569	7.308232902	7.692668078	7.188643557	7.305290131	6.823018864	7.300068383	6.749139901	6.703363977	7.339687964	7.187233601	6.94209767	7.295584179	7.340179522	7.447237638	6.900719342	7.21183273	6.835524889
ZCCHC8	7.359124798	7.882167887	7.46720442	7.647836084	7.719327863	7.361070826	7.756632307	7.456270149	7.387066138	7.73120286	7.775952115	7.674646368	8.03963796	7.452473652	7.661150023	7.54045273	7.435811852	7.711305292	8.236118948	7.936367932	7.930398738	7.822366348	8.085429515	8.166414134	6.865958887	7.61370212	7.465298406	7.921535836	7.275621895	7.594791293	8.112702648	7.67439919	7.639996162	7.909017616	7.544648604	7.501187934	7.827105216	7.237564721	7.36498184	7.809628156	7.879764603	7.753968772	7.787692145	7.80316746	7.900937796	7.105103125	7.317960174	7.914541417	7.385200981
ABCF2	8.283384113	8.48354822	8.290040246	8.562715539	8.46082495	8.23890924	8.316664965	8.387205329	8.433148628	8.516953905	8.200036459	8.394877626	8.367888822	8.829496295	8.279230429	8.618161392	8.57413203	8.100185932	8.268039774	7.996604941	8.096152458	8.164258161	8.062163122	8.618454281	6.97552448	8.33107766	7.806983168	7.798560801	8.595414293	8.167005338	8.167418675	8.337080389	8.459221046	8.613829172	8.336191207	8.361330032	8.219602401	8.493116112	8.907185594	8.391122239	8.440055713	8.44147838	8.692623289	8.670149695	8.736525306	8.262742519	8.088903321	8.29235651	7.893972118
CHPF2	7.156705446	6.945370378	7.074672081	7.230292356	7.025698677	7.087161559	7.175464023	7.089849657	6.76820043	7.687419138	7.135753486	6.712847233	7.100265215	7.096896566	6.963303759	7.185003487	6.923097244	7.367423986	7.076524146	6.635338884	7.102659963	7.111062165	7.093367696	7.292637159	6.119205075	7.252318167	7.185507475	6.886682289	7.313865917	7.316206654	7.047218277	7.158487264	6.798982966	7.380413102	7.267879507	7.214884172	7.105320146	7.241058604	7.697187495	7.008578383	6.794477705	6.965170498	7.022273401	6.829224833	7.231932741	7.039109937	6.825496158	6.985251773	6.740780721
LRRC7	9.034130467	9.293098457	9.703496509	9.731910483	9.80097867	9.884596924	9.833568202	9.454636199	9.469872419	9.55287369	9.39397177	9.900558443	9.192308563	9.727015165	9.612994036	9.629015796	9.823990978	9.906328055	8.982785339	5.967744794	9.442176899	9.480056234	9.330756811	10.02179477	8.433649724	9.762919852	10.01873576	9.327368934	9.762576903	9.6351443	9.426142331	9.757762408	10.06218283	10.11342293	9.811955318	9.875428838	9.130357586	9.808844583	9.886338039	9.47343573	9.399093521	9.463822682	10.08615453	9.42046504	9.291071277	9.784167704	9.261844585	9.018135266	9.17609555
FUT8	11.64434075	11.72488626	11.18263664	11.40452471	11.32234773	11.4922736	11.09657945	10.9853634	11.04053246	11.02643633	11.07856234	11.52333231	11.75964891	11.36030486	10.88852153	11.4260955	11.20420029	11.10272885	11.16112997	11.62669281	11.77854362	11.33972022	11.69466908	11.48586696	9.94191998	11.24031182	11.02994865	10.84393675	10.82324639	11.48922339	11.2750511	11.19121037	11.12441153	11.28428927	11.14525646	11.60726002	11.30755186	11.14568008	11.54186387	11.27255314	11.26187044	11.27239655	11.49165751	11.55387951	12.02807709	11.29509628	11.21811078	11.5499063	10.48282872
UBA6	10.08242167	10.31236803	10.03467684	10.30864488	10.19574634	10.21816251	10.03550027	9.813591244	10.01190493	10.07904977	10.2294332	10.35718935	10.58042817	10.25577772	9.932321842	10.06771165	10.11298977	9.963049615	10.4949138	9.947499454	10.20640298	10.30242175	10.44037031	10.45720597	8.799945849	9.985517939	9.995241153	9.941711596	9.894670155	10.17723287	10.54791933	10.20789633	10.18403913	10.4576169	9.954371525	10.32914028	10.09297595	10.30125937	9.858925316	10.06446735	9.928540021	10.34588883	10.34679048	10.11650638	10.53445882	10.25676342	10.14237375	10.4834755	9.646054041
GAB2	12.14911747	12.08595322	12.43356291	12.11481958	11.75999262	11.62725532	12.36043084	11.7387872	11.82386141	12.40633184	12.01331734	11.98572501	12.49366972	11.97671847	11.67218803	12.2186234	12.15723053	11.97983902	12.52654297	11.02623198	12.83427224	12.51445706	12.91292465	12.21490792	10.37677969	12.15915336	11.90666293	11.56472957	11.66278454	12.10103788	12.53710514	11.69263852	11.73318718	12.24867237	11.82481264	11.88610943	12.14107955	11.32428081	11.67873834	11.88344903	12.26799357	12.02832988	12.36390929	12.10461004	12.92031826	11.67447448	12.13717654	12.01574773	11.23053947
ATP6V0A1	9.855019459	9.891595791	10.03433033	10.53386633	10.14814824	9.877830326	10.15132864	10.29703978	10.07357783	10.69020695	9.916378632	10.10083217	9.965916541	10.16949201	10.24651095	10.31144056	10.20214596	10.09029086	9.989779204	9.711495183	10.14929924	9.79092177	9.785701008	10.18374623	8.778283818	10.05247513	10.24986536	9.809402932	10.09655994	10.19276505	9.932528064	10.12371332	10.28990682	10.59400616	10.10617202	10.26156304	9.804449871	10.1192575	10.46463678	9.988064805	9.838067928	10.01790533	10.36127175	10.26421303	10.25830072	10.09022733	9.987479774	9.973452427	9.595520508
PIAS1	9.232054264	9.1058126	8.963640653	9.638493545	9.264181202	9.417320504	9.408425716	9.286780886	8.994547366	9.462089709	9.313334451	9.433200111	9.403388242	9.453028104	9.381812841	9.452938275	9.205023058	9.26387845	9.594482721	9.39185387	9.367439708	9.251505184	9.297037207	9.705723143	8.080609301	9.334047089	9.454102861	9.321512002	9.127445519	9.345540906	9.516297544	9.253008066	9.461550866	9.77312697	9.216477578	9.528509614	9.136301213	9.493538993	9.350971525	9.206244421	8.968232961	9.483644823	9.489978516	9.22615363	9.409198447	9.411254616	9.23502267	9.591706107	9.215625732
SLC4A7	8.673602835	8.213278996	8.173398385	9.019362988	8.712938436	8.797466539	8.622722504	8.723772407	8.627666504	8.68832446	8.773290826	8.883241893	8.495648179	8.821408761	8.789474984	8.763236678	8.989086532	8.657022075	8.694827761	8.677311059	8.264509138	8.517519607	8.7895961	8.924895112	7.724383761	8.553195868	9.017535342	8.614121765	8.920491116	8.613034581	8.784226585	8.664983644	8.840624861	9.072634649	8.757682713	9.116232744	8.514165603	9.512595956	9.058445265	8.826074711	8.492512178	8.802826219	8.89153792	8.607222384	8.472930462	9.144197482	8.328670243	8.548967875	8.467455182
APBA2	8.968404103	8.928107588	9.206923773	9.414748555	8.900785689	8.852253739	9.232763545	9.128396954	9.129985701	9.395552605	9.014322638	9.361561857	8.89115105	9.685340754	9.138029403	9.544576878	9.536814466	8.957571522	8.807291049	9.13859504	9.013476085	9.084768605	8.722380373	9.084240777	8.055297323	9.22478792	9.312655266	8.434655596	9.249703197	9.124764813	8.750596515	9.324659982	9.222395733	9.649405069	9.380710587	9.359521988	8.960569758	9.172987689	9.710661365	9.261093279	9.411099293	9.040844736	9.333841997	9.297126149	9.279700405	8.947638487	8.940099911	8.844638351	8.654177884
MAP2K3	6.411001422	6.087534911	5.935031166	6.661357551	6.344450244	6.387953429	6.836341672	6.168780134	6.491295788	8.004261733	6.872280031	6.293665604	6.518789301	5.784874813	6.499578036	6.18569576	5.907264775	6.300933439	7.055838363	6.448007213	6.207259315	6.085918217	7.005079643	6.798674112	5.964816679	6.182834207	6.436713761	6.780570472	6.488540077	6.518969224	7.392148859	6.777428577	5.899857767	6.583786042	5.973567777	6.406917661	6.502335955	6.366272083	6.054948853	6.723206064	6.147371932	5.820064821	6.329805175	6.594076849	6.243007786	6.698379573	6.638052053	6.661292617	6.233624934
TMSB10	5.954715675	7.62992968	7.26025994	7.515408853	6.957768115	6.788463829	7.383997865	7.557343578	7.452872317	7.046301835	6.49522949	7.435896168	6.607949234	7.809125869	7.831754467	7.192457122	8.037632332	6.456203034	7.207172809	5.430322617	6.879031963	6.955782488	6.908178393	8.021786592	6.487574393	7.541424153	6.701435476	6.596887244	7.577807826	7.031684053	6.768201405	7.287594799	7.151844408	8.340374936	7.469859441	7.005806548	6.925254378	6.879683545	7.43082986	7.388611454	7.551453011	6.966728569	7.828140587	7.708073524	7.196723255	7.277069021	6.767968632	6.794633529	6.403345848
ASTE1	6.543986471	6.511957675	6.525481788	6.742062555	6.48051929	6.548240542	6.358812885	6.442365941	6.378588237	6.373719976	6.645541924	6.438300292	6.503948356	6.510232521	6.209414213	6.233031702	6.365261089	5.74681548	6.601539307	6.28507307	6.558293747	6.192734222	6.480277399	6.856451089	5.383969338	6.402969692	6.490188419	6.348450367	6.265752979	6.475952418	6.251098142	6.140699611	6.695328398	6.330545989	6.272526465	6.846888481	6.315720722	6.483116071	6.682607558	6.22603404	6.628687198	6.833624474	6.634822306	6.098854622	6.724044713	6.236816442	5.941158853	6.592072319	5.99749258
RNF19A	9.921185169	10.63645723	9.895092139	10.65826919	10.43853012	10.45585359	10.76466975	10.36007688	9.979190301	10.42703871	10.05744695	10.47680795	10.64955975	10.29863607	10.69485876	10.22160959	10.54225862	10.14510995	11.71838843	10.02152333	10.38277728	10.55419595	11.10690696	11.36878228	9.042117724	10.49666277	10.47625712	10.2238566	10.11506562	10.15291276	10.95180479	10.63963755	10.33048584	10.77270794	10.35271758	10.50279832	10.29476063	10.47068275	10.27651205	10.57429729	10.51971638	10.49175007	10.58202277	9.97393494	10.6586171	10.32727334	10.29456065	10.38777239	9.988930812
PEX3	5.724116655	6.02046409	5.562822911	6.01204038	5.860486201	5.814930586	5.205814617	5.506664896	5.697592826	5.685715662	5.471608405	5.897225764	5.845366176	6.107393298	5.902403304	6.13919358	5.918055552	5.944837188	5.716540325	5.874899265	6.173299184	5.649604419	5.54098568	6.24063306	4.394667299	5.756686279	5.594620467	5.138840099	6.081789904	5.821411778	5.935638459	5.929605571	5.942191775	5.887149163	6.01076021	6.210479922	5.744912412	5.910379815	6.13145794	5.554467627	5.639860017	5.814924882	5.954453771	6.038275458	6.053248414	5.775214721	5.724775712	6.007496405	5.485951367
GABARAPL2	9.495986329	9.395447604	9.306659415	9.678609636	9.487962915	9.655301266	9.19903297	8.932924687	9.116628879	9.366385768	8.93002704	9.600330264	9.749725876	9.528839015	9.286530249	9.592310865	9.285914319	9.081706653	9.444798746	9.238581483	9.558280538	9.327804865	9.579573119	9.554883434	8.186934671	9.215600565	9.491669937	9.116974655	9.254946438	9.420186354	9.678186074	9.444756326	9.492012568	9.572695968	9.566977934	9.889084774	9.481535982	9.367434796	9.429420505	9.249758309	9.375281633	9.219210828	9.507977047	9.654819856	9.627248381	9.365194987	9.401676381	9.677989546	8.961941895
SH3YL1	7.798402591	8.060110305	7.869471061	8.06217343	8.125175151	8.028078799	8.074380186	8.02767329	7.895304401	7.742078866	8.117448651	7.972135805	8.127453373	7.97377466	7.848473675	7.900816445	7.756877334	7.877502241	8.275349117	7.587188608	8.063124428	8.195326973	8.085685196	8.161148566	7.023345259	7.88510709	7.841749434	8.035800207	7.55551103	8.011062913	8.139425472	7.699757233	7.977101715	8.189884415	7.844347325	8.099025967	7.967979352	7.827137928	7.971177006	8.007874892	7.777607664	8.150874392	8.091508877	8.429072269	8.162454162	7.80221385	7.836958006	7.941399924	7.689468874
FAM136A	6.087651513	5.829554062	5.780875008	6.364265092	6.217644335	6.148958567	5.892420109	6.046857688	5.769308075	5.797942125	5.938726285	6.440832391	5.798261448	5.987690279	6.043971139	6.222314524	6.353135599	5.969520443	6.506643208	6.263359987	5.991463932	5.609367166	6.06509337	6.424561956	4.969732284	5.96040899	5.467682938	5.755170019	6.146347439	5.769320288	6.053842286	6.324488465	6.280831328	6.417396472	5.909741679	6.235248424	5.976587947	6.073303651	6.571364967	5.798224921	5.958207347	5.637883877	5.985169226	5.843308695	5.978573908	6.232116573	5.970744427	5.821738618	5.391607993
VCL	8.613930014	8.680819287	8.5472557	9.177772987	8.984083018	8.96789305	9.206054188	8.797826438	8.59999947	9.544633004	8.871366224	8.988335224	9.235286411	8.886711599	9.189910287	8.552995869	8.76958673	8.964480806	9.651890821	8.880952147	8.731953789	8.826140882	9.194099511	9.974730511	8.15810491	9.165462584	9.050516377	9.312516323	8.922953352	9.047528674	9.545719723	9.357585239	8.994166722	9.421202272	8.581950229	9.062534034	9.102440746	8.745050667	8.91472985	8.976383237	8.707409785	9.088429514	9.137555228	8.399892545	8.799999607	9.2816351	8.966891017	9.195167897	8.85209812
DAPK2	8.376015539	8.781393527	8.862199474	8.573217013	8.285930509	8.225631257	8.490029269	8.071220229	8.429546062	8.909837264	8.745725577	8.599511842	9.306531853	8.391538412	8.509086759	8.869393686	8.831332349	8.862545382	8.867671444	7.995169817	9.492021246	9.051472201	8.826892932	8.998241816	6.300683217	8.871024804	8.269081039	8.149839702	7.726038532	8.57157147	8.798932213	8.666504587	8.849164706	9.107303217	8.353288569	8.414900769	8.703533201	7.598055814	8.068351152	7.948071842	8.43643466	8.566587095	8.873524228	9.073572894	9.588657693	8.168379283	8.322153872	8.963815182	7.916495432
NSMAF	7.60704881	7.596267498	7.331628907	7.557074247	7.669023441	7.663038182	7.494617062	7.383895042	7.505987829	7.672976456	7.625858445	7.57045347	7.581133963	7.869970642	7.755457085	7.773006222	7.623428363	8.064542293	8.026151452	7.726976662	7.655544564	7.605682551	7.707446687	8.105656034	6.675771115	7.938030284	7.437721549	7.472484362	7.584609166	7.634268896	8.07883949	7.857539668	7.58324558	7.973880928	7.734087118	7.674852149	7.472863768	7.742005998	7.733691784	7.419760461	7.318649263	7.741441073	7.85479877	7.45700141	7.49949189	7.73599714	7.306719953	7.465183497	7.515142251
ADSS2	7.860698734	8.637091574	8.536529506	8.419752989	8.105198096	7.947069994	7.873915966	7.938294648	7.962346042	8.043858708	7.770467144	8.071721778	8.024404684	8.218215029	8.134754656	8.482937948	8.231433922	7.632383623	8.009767457	7.577601525	8.570197691	8.235927137	7.91754361	8.295137813	6.67468042	7.9617516	7.639388997	7.255263803	8.066952509	8.257342643	7.967059821	7.686919954	8.320959452	8.416421769	8.134206847	8.470196323	7.903375919	8.115890732	8.18239263	7.827844237	7.832341932	8.314099517	7.968495546	8.218454873	8.509091723	8.197292724	8.167176041	8.198146878	7.325545309
TIMP2	10.07640906	10.43094546	10.14717548	10.77529284	10.39566614	10.58062482	10.62099373	10.32321649	10.06999909	10.35159924	10.21491217	10.23336212	10.55618412	10.25290165	10.03790749	10.16069136	10.21436135	10.21961489	10.55825539	8.286106941	10.70293995	10.45112915	10.62914798	10.89441793	8.915161709	10.46651887	10.19790688	10.22596463	10.02316793	10.48791959	10.80718863	10.47288357	10.3056427	10.87194963	10.11467658	10.32393926	10.4714094	9.802873329	10.21616635	10.03171841	9.875093028	10.24220665	10.33453204	10.3489943	10.5690074	10.19769269	10.23923606	10.53217073	9.907244672
RFC1	8.993110621	9.552610301	9.237767191	9.524100246	9.017716274	8.962422004	9.256142455	9.000250941	9.062078189	9.007790224	9.14461393	9.290753705	9.446995012	9.513653732	9.138015213	9.461895812	9.406611959	8.881025371	9.172999101	8.996130268	9.891040945	9.54836635	9.244755973	9.53916801	7.905670038	9.384642684	8.872040837	8.769617322	8.96066835	9.146293861	9.303649554	9.426197343	9.14975181	9.661139384	9.289178793	9.187297781	9.058546578	9.003049347	8.840152818	9.234572724	9.108395721	9.311011284	9.300559595	9.670429352	9.904949235	9.135195907	8.91754	9.566579284	8.641704051
TBC1D23	7.941813166	8.17352383	8.07090675	8.308392657	8.135107689	8.118702007	8.031642874	8.072012564	7.93009253	7.87649672	7.89850772	8.180154402	8.204819067	8.163472196	8.076703476	8.007510973	7.883350978	7.598687839	8.253894522	8.282116721	8.343876733	8.041429748	8.330314046	8.447238438	7.448225673	7.995442978	7.936514644	8.086026719	7.650836437	8.064220348	8.06343761	8.318146116	8.008624665	8.193655678	8.031802012	8.216589793	7.990805475	8.242511275	8.033388552	8.167909183	7.89412195	8.174288436	8.056582735	8.261497833	8.377451622	8.224489095	7.995500008	8.38842034	7.50142215
CUL3	9.213324826	9.315397305	9.215377179	9.531551224	9.326452088	9.216566634	9.235976678	9.344186089	9.293381939	9.394692093	9.273815544	9.448069664	9.291739241	9.45391926	9.268234436	9.387009935	9.419183413	9.027504979	9.699639329	9.400936052	9.330692267	9.259765488	9.188669374	9.343255681	8.064065529	9.243301024	9.154446404	8.961792386	9.261736689	9.251616584	9.223011281	9.299580376	9.226053201	9.550669322	9.336334854	9.436230028	9.060426222	9.491877252	9.491032464	9.257948036	9.282539956	9.24041286	9.478881751	9.551027385	9.670718683	9.372489371	9.222019226	9.451207463	8.767351076
MYOM2	5.40348968	5.229790222	5.652511509	6.314334412	6.019675449	5.638126387	5.919180932	6.203913557	5.8453895	6.118406506	5.527698798	6.078686699	5.89123243	6.025079956	5.672616184	5.810111123	6.112250562	6.307014429	5.73229743	6.270521175	5.368691212	5.410574235	5.498219952	5.802604827	5.003323428	6.240733959	5.845831924	5.410044212	6.160064348	6.081471931	5.537207488	5.385694026	5.837810203	6.4731719	6.074432286	6.270598886	5.804558204	6.369297284	6.052333383	6.16183756	5.979715063	6.153316223	6.543645332	6.497304485	5.435202897	5.828640981	5.313467769	5.799625813	5.616262115
CYP46A1	9.393558542	9.385460067	9.461112992	9.879582742	9.671754213	9.63281158	9.668483231	9.625535411	9.562880617	9.900037478	9.593920481	9.755738911	9.658215628	9.776736891	9.770983144	9.858421172	9.833081823	9.748975966	9.688822327	9.169188818	9.676777403	9.74522301	9.734932239	10.06203326	8.850700002	9.730651188	10.06354254	9.637534293	9.756850475	9.741940858	9.722411252	9.84731428	9.679566568	9.95691845	9.705296184	9.874457451	9.58268393	9.825357975	9.957549685	9.675620404	9.804402566	9.596562291	9.9920258	9.693346089	9.825699234	9.711645892	9.454984378	9.352338408	9.628483816
ZZZ3	10.44963179	10.81801018	10.33716398	10.61328832	10.39971972	10.51658167	10.63339297	10.29673143	10.42055058	10.27670068	10.50188856	10.4623963	10.71237794	10.57001674	10.34545007	10.57853077	10.54115281	10.22111977	10.45311212	10.13040245	10.95174482	10.76047252	10.77283941	10.75994116	9.350859507	10.37455429	10.19874709	10.39318447	10.13646386	10.3875682	10.56073387	10.41118009	10.38434798	10.78858156	10.4960708	10.61678301	10.54941081	10.31621912	10.36926168	10.52004318	10.54059811	10.7329897	10.81400869	10.745539	10.99409957	10.44443068	10.42737873	10.70895949	9.943533244
USP2	7.477177244	7.434679022	7.399156686	7.781006241	7.125235535	7.526717169	7.580185619	7.736052516	7.174183564	8.194650755	7.486974472	7.606778003	7.519482598	7.734557206	7.668747209	7.941089171	7.728715269	7.842569879	7.606190232	7.672642829	7.66500732	7.574330236	7.34260604	7.769944884	6.421138107	7.896141709	7.469766969	6.934177878	7.685151091	7.257385624	7.226581148	7.767823456	7.698253899	8.115306857	7.493201961	7.620565506	7.500026122	7.521234946	7.95599843	7.770473721	7.406540308	7.476537482	7.773843443	7.532889448	7.80519384	7.581944695	7.509099409	7.240344291	7.570901167
TUBG2	8.5415289	9.155381882	9.538362007	10.07849306	9.346130232	8.888757577	9.208091407	9.021282482	8.921364565	9.693301099	8.707814854	9.236185917	9.268056698	9.477068178	9.211404335	9.768483428	8.823495895	9.440035426	9.200373403	8.34535704	9.425556064	8.507122622	8.873088893	10.09714875	7.647148257	9.877715345	8.540242389	8.753699958	10.01730621	9.502437731	8.756907774	9.033406015	9.201564849	10.13964997	8.34131886	9.386894427	9.396650832	8.999282827	9.246947852	9.335235558	9.016123949	8.908353392	9.293849621	9.287443834	9.408340189	8.615956007	9.279222204	8.377674263	8.324841856
RPL26L1	4.043445414	5.057056515	4.420096053	5.040751913	4.480987644	4.114339376	4.127016771	4.473809124	4.741047877	4.705897499	4.279073589	4.407770571	4.374964591	4.909609875	4.454614891	4.932579799	5.118474756	4.04878377	4.401377258	4.127843847	4.457570207	4.570604854	3.829141056	4.75038431	3.019046579	4.242462311	4.091895709	3.655209607	5.02248297	4.398279248	4.502564154	4.837540663	3.802765056	5.189270899	4.765102639	4.660000947	3.992537083	4.147216461	5.174019217	4.707457985	4.733415729	4.139831452	4.970678362	5.179401083	5.093093514	4.856774658	4.145535297	4.360882821	3.70068189
FLT4	5.211317044	5.130465894	4.685880968	5.21635462	5.68367861	5.89545401	6.282743194	5.157498871	5.347959715	5.569982437	5.400642097	5.50782345	5.595323064	5.435114201	5.886585031	5.327168213	5.887812041	5.416710715	6.129745684	4.852915247	6.482813324	5.822053305	6.236543163	6.37367276	4.364216212	5.024956159	5.911156043	5.912826412	5.004566782	5.871604736	6.016167178	5.964389553	5.411388894	6.08384184	5.773178448	5.181649027	5.485934201	6.070982377	4.876409675	5.770421976	5.923041601	5.610299266	6.070036759	5.304936888	5.683718562	5.91551758	5.002225277	5.706458984	4.892036911
NSUN2	7.957203942	8.286886066	7.93574683	8.237681437	7.589930143	7.591956828	7.634592903	7.626969067	7.89619275	7.99863712	7.939666624	7.779290886	8.530718302	7.564969385	7.583243082	7.687666178	8.022909032	7.331420503	8.164186799	7.990264374	7.815363172	7.534199787	8.012071481	7.834286825	6.440454805	8.130028566	7.360731867	7.211804485	8.139201209	7.773757016	7.673204809	7.503961402	7.811631201	8.293749839	7.805826674	8.363939925	7.828236578	7.728616295	7.909265144	7.660148373	7.871960944	7.873811749	7.672249781	8.043086437	8.127049852	7.767014072	7.618884376	7.679581564	7.23873035
FBXO42	7.740544457	7.413098216	7.477340558	7.897001907	7.524877397	7.847632707	7.798900129	7.582262569	7.375270142	7.850556911	7.924378394	7.768533121	7.905121512	7.739046297	7.699729418	8.044257957	7.816840855	7.554831457	7.690876591	7.837303658	7.909052515	7.720849274	7.600317566	7.70881627	7.214149628	7.621211822	7.841964536	7.599901029	7.616687762	7.504145578	7.747777899	7.828106969	7.693052186	8.035620011	7.784927445	7.70366506	7.580921484	7.87513985	7.681209573	7.627934502	7.828053618	7.665901693	7.815281142	7.704684858	7.795679448	7.637920945	7.566542045	7.956507331	7.505433851
MFAP3	7.428318234	7.402416093	7.178657873	7.579823967	7.659534509	7.897697371	7.790175314	7.193899931	7.341227843	7.545347477	7.691518994	7.692808695	7.803688526	7.584002833	7.338079034	7.359935665	7.442010845	7.620659983	7.735214813	7.455974512	7.638314917	7.462724781	7.988271025	7.96247039	6.61617946	7.397245919	7.488724447	7.845469478	6.664994609	7.370947528	7.795270147	7.728599506	7.434405686	7.597541494	7.455216587	7.539590122	7.575118339	7.749838001	7.171074997	7.414107177	7.530656788	7.717563204	7.587585886	7.701404222	7.466132246	7.957834189	7.451049053	7.788850343	7.281607342
MRI1	6.454064158	6.83472838	6.869815501	7.212813386	6.902000578	6.224643317	6.731180931	6.585495575	6.422202415	6.927251513	6.648034408	6.657963846	7.183135243	6.695931024	7.018145901	7.100654844	7.256180274	7.270732133	7.468972125	6.945619861	7.388903186	6.639727605	7.077563994	7.351664099	5.601772834	7.082990584	6.693324894	6.941967473	6.964156981	7.249618075	7.162453829	6.680489818	6.806035108	7.160162533	6.675378182	6.947373175	6.973764357	6.700212881	6.516051573	6.925125853	6.689493304	6.84552924	6.677237675	6.908352758	7.26671631	6.626267312	6.671359021	6.671957272	6.569118562
AGA	5.0779646	5.40978405	5.5139001	5.230615369	5.034907705	5.626027379	4.428090716	4.783999092	4.679399057	5.001296655	4.215931504	4.373372878	5.575151932	4.747940063	4.467923637	4.408629146	5.159791842	4.55694305	5.675379852	3.928822534	5.640548275	4.740913811	5.287026442	5.013400617	2.924984764	5.21839224	4.248261691	4.370733035	4.748134314	5.177808581	5.335640806	4.888833107	4.771091642	4.949170548	5.036375745	5.576206458	5.280442054	4.98715715	4.650637018	4.047736853	4.774906473	5.257881173	4.855085944	5.262069171	5.442664017	5.778491391	5.24713167	4.993584902	3.643630741
PI4K2B	6.967524567	6.553195897	6.473874788	6.795024515	6.561877427	7.043983458	6.763952092	6.455456562	6.354242112	6.685861483	6.35605352	6.288234515	7.20055407	6.387087671	6.182817234	6.477924212	6.409962174	6.458342357	6.972557348	6.677600858	6.698051316	7.106600861	7.311185826	6.950256132	5.382471075	6.559971979	6.886836897	6.095175589	5.925098491	6.456419302	7.037441139	6.637709468	6.332902502	6.622584034	6.583914102	6.945717675	6.46625216	7.193296616	6.569488217	6.30352242	6.358158874	6.924402527	6.570980709	6.705567479	7.106028683	7.1217427	6.766308636	6.947078419	6.093855016
BOD1L1	12.09978813	12.81242905	12.35849374	12.53017464	11.9578217	11.81287241	12.23423796	12.39800472	12.33088757	12.31192127	11.91480324	12.42176711	12.43522426	12.56522133	12.56522703	12.80720551	12.69935383	12.12919836	12.55215771	12.95279551	12.72055972	12.43893971	12.31864684	12.66881887	11.30685505	12.32365182	11.87857542	11.2656174	12.42606713	12.12644453	12.28075849	12.37635697	12.23124622	12.51881177	12.37158866	12.2990279	12.26276522	12.16151499	12.46362345	12.26028722	12.62269474	12.49034235	12.6719202	12.57486899	12.94136903	12.10058873	12.06721379	12.23043893	11.91091548
MAT2B	7.832794368	8.046347232	7.90378529	8.403376321	8.032814128	8.107173641	7.975005322	8.161280661	7.484323836	7.750508043	7.641148037	8.140013236	7.937019211	8.326616513	8.12750174	8.607422905	8.069374108	7.678874456	7.964881427	7.955481728	8.163634817	7.96926336	7.748038508	8.164376988	6.655923645	8.128557706	8.150481125	7.496430901	7.841661693	8.078119383	7.821024721	8.117490332	8.139798832	8.346434761	8.110592026	8.384071745	7.792264026	8.237332697	8.321461415	8.065895277	7.740005193	7.965748866	8.004283687	8.351795853	8.138024303	7.947589332	7.95317475	8.13657427	7.562634073
TLL1	4.374702657	4.126324191	4.497503948	4.975866279	4.410787978	4.162209146	4.556872639	4.322109587	4.671523141	4.824031868	4.774190104	4.775760343	4.157004271	4.891677759	4.789825869	4.879807975	4.863405047	4.790679622	4.379736526	7.412535902	4.203053922	4.141638614	4.514598505	5.109596635	4.674584302	4.287437743	4.832284487	4.430741001	4.93331122	4.65678804	3.855885584	4.662787071	4.285968681	5.230336469	4.355797558	4.540595211	4.450930664	3.733208157	4.645822605	4.469985607	4.491432388	4.574495345	4.698226526	4.889847085	4.731409475	4.796075781	5.221144749	4.376735417	4.345861465
EDC4	8.805459153	8.848427224	8.779346051	9.057827874	8.770376554	8.689311556	8.941099488	8.925126714	8.807774757	9.353475466	8.850638479	8.78543322	9.040309033	9.015292375	8.867324743	8.945729451	8.957567124	8.969616943	9.119189816	9.059498896	9.166647314	9.085461495	8.89587144	9.158989884	7.747334724	8.974112479	9.013404422	8.553575368	8.858249374	9.036743615	8.840821535	8.985693797	8.980048598	9.213808413	8.942867992	8.975079509	8.758522598	8.898175638	9.282317153	9.110184578	8.941106403	8.767624589	8.811515858	8.895363548	9.076861231	8.693263886	8.795873057	8.836778336	8.550128941
TRIO	10.93149829	10.77898034	10.80161038	11.26186601	11.0255906	10.93340151	11.2552249	11.12078144	10.95385892	11.34986462	11.17434401	11.0488119	11.1093708	11.46746018	11.14358121	11.36258878	11.42850731	11.19447834	11.28568767	11.3894229	11.09015319	11.07849269	11.10553537	11.27803445	10.3350393	11.12734524	11.30446568	10.9510486	11.18306648	10.98128656	11.23416436	11.25741598	11.17954016	11.69426969	11.26627275	10.91014269	10.94463309	11.0432724	11.29994219	11.29589068	11.29872858	11.16000525	11.42509338	11.13384188	11.07689062	11.05974996	10.85924531	10.84223283	10.95447465
VCAN	13.23869616	12.57797318	12.35850453	12.55694417	12.61724413	12.7280955	12.65916838	12.04757321	12.22939692	12.4129235	12.88439539	12.53299552	13.36174115	12.67227719	12.15475711	12.64565483	12.86611094	12.25313149	13.44038765	11.61298541	13.67998707	13.4509961	13.52280964	13.39577519	11.18774974	12.77811823	12.43677084	12.38417987	11.93065507	12.39073159	13.23788599	12.53104522	12.59523689	12.57857982	13.04743597	12.74927592	12.97766164	12.51952997	11.89360568	12.0473723	12.55196404	12.68500035	12.60750196	12.40525547	13.27182635	12.46804236	12.45370047	12.61800528	12.09454461
CLEC16A	9.67010098	9.820489331	9.717250148	10.06049897	9.600994717	9.552793448	10.1135263	9.826611522	9.546599542	10.11598131	9.774980298	9.81155156	9.960538687	9.930930697	9.861337707	10.09052239	9.93703477	9.697579684	9.995229574	9.91847617	9.995463899	10.00477885	10.02066822	10.13960208	8.938942766	9.957438168	9.889560834	9.553395038	9.941559953	9.690431201	9.846434946	9.981111208	9.832164317	10.27327599	9.80657476	9.884955631	9.756742965	9.976740185	9.781907815	9.93918155	10.00350979	9.828189237	10.03474241	9.868806233	10.01320092	9.734132857	9.726445938	9.942866324	9.569675856
MSR1	5.569176196	5.979193003	4.668591903	5.386270114	6.594861856	6.702896208	6.060874042	5.500591358	6.006907124	6.657820167	6.033553554	6.592521883	6.844241323	5.619478964	6.96417562	5.880348406	6.076961938	6.013380349	7.052040353	6.200664696	5.710197188	6.706537442	6.884208881	7.665530387	5.551952612	5.697764613	6.338330322	6.42564006	5.506227048	5.39175978	6.970523146	6.446369384	6.62357589	7.273646206	5.926664542	5.711277257	6.407453903	6.121251116	5.824835041	6.497495218	5.849265981	5.889038523	6.092250037	6.178284174	6.07742743	6.484175068	5.799924326	6.553949959	5.609552462
CDH1	5.311106683	5.942422251	5.837395546	5.405134266	5.510115112	5.242263736	5.246000463	4.778670243	5.360757104	5.235396171	5.735450679	5.486533803	5.796265504	5.159406121	5.111326348	5.49964228	5.614878801	5.640236386	5.160141192	5.133687707	6.605796466	5.579195987	5.503022859	5.959558871	3.51973667	5.896566346	4.770023565	4.864246241	4.877527341	6.550512459	5.68740102	5.24036548	4.699036479	5.643494541	5.491078504	5.225405227	5.248210182	4.771126785	4.972353116	5.083111804	5.650832292	5.818760841	4.928183043	5.992636091	6.719959398	5.308891677	5.466300438	5.828417197	4.357842895
MTREX	9.119007746	9.542001947	9.094596731	9.535004967	9.20501863	9.198275627	9.248495748	9.282316494	9.22235203	9.170749748	9.048029716	9.393896977	9.425469839	9.495634768	9.307689672	9.605282864	9.356422498	9.280198269	9.495095589	9.685131156	9.518636145	9.406025044	9.322613997	9.455603407	8.059142621	9.27556204	8.989930922	9.01121541	9.251663518	9.324460975	9.39563538	9.284303377	9.218158467	9.728580761	9.17718197	9.446298506	9.170603838	9.329046796	9.31143436	9.32990513	9.396422891	9.350992985	9.495872019	9.359013645	9.636269205	9.272193871	9.249150012	9.416318934	8.819341864
DNAH5	5.194435805	5.397761583	5.2829621	5.941236622	5.208644718	5.853382791	5.407084756	5.596489286	5.917797427	5.914135612	5.828137533	5.544118513	5.602622828	5.842477235	5.504122345	5.492480253	5.250348304	5.428987495	6.315616434	5.845648878	4.879453404	4.660170841	6.031200245	5.556667006	4.55269145	5.924379137	5.426897098	5.642565147	6.400711609	5.680211998	5.700881357	5.247064696	5.508150935	6.293973446	5.501256758	5.958414428	5.874210811	5.297801622	6.393162712	5.345202461	5.310670605	5.915182998	6.06762711	5.70770128	5.571847833	5.65220932	5.330603965	5.598134275	5.557804542
ZFYVE16	10.42177217	10.5647472	10.72251105	10.46231079	10.28076275	10.38710885	10.07698343	9.942426601	10.18563282	10.14569076	10.15749875	10.34147401	10.77302013	10.19158831	10.10459095	10.45306604	10.07921652	10.2767006	10.58925433	10.25142911	10.27582167	10.21426404	10.76637509	10.55544537	9.106260481	10.36502087	9.81141236	10.06472828	10.03190768	10.86999843	10.81290156	10.12579399	10.30794251	10.45066502	10.13285886	10.7455455	10.33196497	10.32780903	10.25477078	10.1312011	9.981003001	10.49080098	10.60548351	10.52301378	10.61596497	10.58198736	10.45519147	10.50787885	9.880166059
RIPOR1	8.763466587	8.671003281	8.839074415	9.178470172	8.892093376	8.798305515	9.124161594	9.39769327	8.941023729	9.427518265	9.036060663	8.914603596	9.135019888	9.261547466	8.881873522	9.12860598	9.236617369	9.121840972	9.225141521	8.786941712	8.76489853	8.992632473	9.023810362	9.27773378	7.886233729	9.276018804	9.051757787	8.530380906	9.245973062	8.881316485	9.152781533	9.131028351	9.151077611	9.420545482	9.038661807	8.830942692	9.025838003	9.013035762	9.512940302	9.409668803	9.310873386	9.076082543	9.279660154	8.97159503	9.270747791	8.94500105	8.716140451	8.984154338	8.647121131
RAI14	8.270850692	8.221182492	8.369218529	7.656639171	7.949216944	8.13502061	8.014706976	7.709052204	7.82359566	8.212127191	8.075026758	8.272076278	8.659572068	7.694243128	7.713728614	8.050779965	7.525243857	7.710285275	8.455344867	8.280357536	8.483653603	8.424868617	8.678640055	8.449190126	6.903699547	8.183632068	7.717111983	7.504706805	7.233617716	8.469101029	8.528994288	7.942585708	7.533371959	8.229611441	8.030855977	8.143293073	8.289963166	7.895417483	7.817186872	7.680099517	8.409923782	8.334357806	8.006385581	8.126102454	8.685096811	7.954714629	7.992151542	8.285366523	7.577975604
PNKP	6.609714665	6.875653358	6.949876769	7.219634347	6.496715982	6.361001617	6.404063526	6.788999005	6.038560263	6.940705455	6.655400985	6.55007977	6.726228094	6.667466686	6.677252646	7.022539437	7.255193447	6.863666479	7.427457516	6.987546084	7.119350174	6.886599389	7.275297769	7.352149982	5.394560434	7.080970707	6.161716422	6.315696757	7.286872347	6.602722161	7.068198116	6.830790507	6.096645714	7.468966759	6.950007439	6.975343425	7.102092981	6.551252116	7.383944462	6.718605494	6.17585207	6.942471781	6.456648984	6.584128439	7.571228281	6.507500855	6.707738601	7.135398186	6.581303627
PHLPP2	8.545880253	8.301839715	8.537613285	8.933160439	8.766062065	8.661291148	8.832113308	8.711742223	8.655165981	9.093278628	8.74346172	8.621515628	8.817763411	8.879110017	8.713498809	8.915942856	8.77622533	8.749637263	8.698280501	8.511317762	8.47392913	8.486952269	8.516174123	8.774152701	7.367524094	8.655188753	8.893469621	8.332130839	8.825013905	8.692072176	8.586513989	8.705764249	8.590849534	9.1291617	8.636459412	8.839681122	8.479958976	8.858168942	9.026522933	8.647350131	8.715172066	8.678814113	8.996880323	8.789607525	8.848828386	8.819640262	8.514010446	8.547003351	8.280425387
SPDL1	8.49147542	8.768225642	8.588931547	8.813457266	8.59186099	7.907497825	8.436571492	8.272491902	8.666803085	8.363347401	8.413594335	8.629939325	8.536399244	9.065021486	8.442911274	8.919145465	8.823133011	8.198148335	8.928031209	9.119402571	8.825111235	8.643358699	8.966410461	9.160586875	6.92548526	8.406966057	8.079228503	7.997066694	8.457936008	8.677675005	8.951543167	8.437798016	8.300797441	9.05317024	8.410171713	8.869067384	8.593788064	8.338440196	8.571307593	8.398748782	8.734907183	8.460259845	8.716334723	8.671354019	9.089638521	8.422474541	8.625381523	8.457891626	7.811785809
STAU2	8.266957687	8.27216368	8.584855237	8.896576975	8.588200554	8.366954717	8.500485426	8.569113236	8.327896542	8.529502691	8.384697692	8.678409681	8.294658264	8.941488944	8.5247699	8.775470064	8.522508695	8.301284663	8.121409243	8.031548153	8.290473639	8.116187025	8.307491543	8.555521329	7.328343346	8.493613193	8.612852448	8.173928719	8.596267747	8.712203498	8.347820059	8.45071822	8.80577642	8.97240305	8.586565605	8.817199052	8.198186044	8.682189513	9.073054287	8.506078	8.432439335	8.380055456	8.772682061	8.587278356	8.550827523	8.673899731	8.474104805	8.293470891	8.020574307
SLC66A1	5.900073932	6.018828257	6.130478512	6.046239833	5.929422975	5.626200881	5.987095809	5.764384884	5.232655396	6.642201995	5.617915659	5.382048334	6.150155752	5.840033067	5.465957743	6.191965788	5.538516717	5.991516061	6.066052367	6.078556965	6.295792864	5.758239587	5.778882691	6.027789183	4.500272978	5.868891804	5.290100271	5.503103939	5.788142405	6.099177641	5.9626524	5.749229309	5.689216849	6.198911812	5.559742231	5.573405385	5.883946343	5.679264673	5.895752446	5.99880057	6.078487881	5.639663886	5.893531293	5.917570696	6.418848135	5.94103871	5.855667475	6.272068705	5.502327761
CTNS	8.134314482	8.473898889	7.712019615	8.302138151	8.381346536	7.882722203	8.272148406	8.071764298	7.773833908	8.134310782	8.582038113	7.683553416	8.728447285	8.06658983	7.634931089	8.097130032	8.215959913	8.157149138	8.714649915	7.6621266	8.506023485	9.050137475	8.428007059	8.655908643	6.519635029	8.583418768	8.10739559	8.220183092	7.574655739	7.845367275	8.382694796	8.026565294	8.145418422	8.297058325	8.028789371	8.292878966	8.801405636	8.099541184	8.116637911	8.307449669	8.594612041	8.60947679	8.527400731	8.442721266	9.161776961	7.442604305	7.816146289	8.548286147	7.516966537
RTN4R	5.17362065	4.217866669	5.68974303	5.382927165	5.150329576	5.145879573	5.345713526	5.638739359	5.505481324	5.771237893	5.108413354	5.513324886	4.505133308	5.154955863	5.005215066	5.594110389	5.011380573	5.238944337	4.555576217	5.814601069	5.051537848	4.806438677	4.537848828	4.790788442	4.497098455	4.827391651	5.274376885	4.801824137	5.206201005	5.531927132	4.512979048	4.577048775	5.120652517	5.58638872	5.242390037	5.162729426	4.772249387	5.12552531	5.764497092	5.374424646	4.654757685	5.085119444	4.903600161	5.647267876	5.11530856	5.038369096	5.099595778	4.873335971	4.558435577
PHF23	7.430491279	7.499777715	7.388645737	7.37391197	7.645738703	7.431774103	7.423781385	7.591433651	7.262108598	7.929967437	7.191503818	7.548907219	7.520587776	7.518653009	7.450135881	7.795398224	7.715242006	7.085194948	7.228303856	7.178368438	7.700804748	7.541934842	7.341893794	7.575122771	6.279238281	7.232831039	7.430419429	6.725061539	7.799089314	7.280758232	7.476836428	7.65372337	7.128738955	7.743980916	7.746895839	7.628996804	7.170251741	7.680276824	7.875141148	8.030245243	8.069842495	7.380620236	7.541123091	7.929724161	7.952653152	7.360735473	7.474185721	7.328847525	6.741689614
CDH10	6.505617871	5.954543015	6.691709207	7.507730627	6.871733427	6.894417486	6.721641547	6.863630256	6.991220057	7.114001571	6.7128187	7.093095184	6.807019331	7.296651107	7.096255889	7.266638506	7.026299235	7.056294837	6.393787252	7.107328104	6.368028389	6.651517297	6.833527663	7.185409943	5.934507071	6.707934841	7.564578857	7.063444676	6.801401912	6.820340436	6.841569298	7.29281055	7.219872222	7.482303233	6.952355207	7.271116933	6.746611164	6.874601446	7.334509851	6.728210181	6.845197096	6.806949463	7.252463377	7.135149803	6.644980364	7.249574291	6.845526866	6.650391415	6.708801984
INPP4A	8.979555709	8.621544237	8.858865193	9.579201872	9.207062383	9.149681015	9.148883619	9.159897449	9.348535285	9.292071267	9.164253039	9.193194431	8.806783521	9.528809896	9.191435009	9.510614559	9.4022482	9.07917113	8.831827497	9.306945594	8.724309637	8.86892113	8.901132495	9.194391464	8.385717865	9.078746777	9.560975033	8.942448823	9.500132096	9.157503041	9.000269718	9.357444884	9.268777794	9.827955664	9.169424185	9.386127942	9.054780525	9.334497013	9.7352963	9.368219913	9.173879016	8.999140447	9.506147914	9.223920727	9.233295416	9.222926247	8.918972343	8.810747969	8.838981172
RAB27B	3.830457512	4.171578883	4.785556258	5.556674202	5.07172354	4.92338077	4.967306663	5.07835076	5.412292078	5.128165818	4.303205504	5.050888038	4.053048053	5.29700659	4.916424798	4.699570895	4.841005992	5.179390846	3.391653011	1.408547697	4.179381454	4.659654632	4.175464335	5.061679834	3.307587524	4.768572012	5.54033437	4.789148838	5.282206822	5.19803972	4.439916626	4.677367135	5.422006616	5.549212216	4.836583783	5.088305512	4.180870233	4.713024553	5.534781907	4.479796913	4.754030855	4.41704571	5.268136401	5.059958106	4.721367075	4.967384475	5.034791087	3.664997714	3.987009287
PSMA4	6.951748377	7.422746329	7.060801448	7.333886026	7.100904876	7.025702252	7.038129992	7.017928856	7.472798518	7.128962746	6.70119698	7.209671065	7.167777631	7.343493555	7.27248787	7.135509427	7.263561807	6.724164503	7.095583235	7.139789621	7.329410012	7.103575069	6.710507229	7.276037905	6.038333108	7.198872314	6.920449292	6.70734541	7.00876626	7.150364412	7.128596891	7.132903424	7.38283415	7.420573034	7.123214645	7.326993481	6.9466676	7.196580927	7.556337584	7.127190867	7.140000277	7.199626862	7.155178689	7.179041173	7.515027381	7.225159869	6.881748298	7.551534717	6.496096354
MYO16	6.734720959	6.041766555	6.221964539	6.933346294	6.692742897	6.488644426	6.631865784	6.458318747	6.547600976	6.607974845	6.751503768	6.685773181	6.277845124	6.821673958	6.692118663	7.199283629	7.178529954	7.047787969	6.221253222	5.778964437	6.683434451	6.82732119	6.494566045	7.026582693	5.402390389	6.587931855	7.075814262	7.026027615	7.112036634	7.321364071	6.829227728	7.065160978	6.990574994	7.330332386	6.669647367	7.116478286	6.699912168	6.930616794	7.158355757	6.781529024	6.35352685	6.71305679	6.818452851	6.523077138	6.500998959	6.991537438	6.267954666	5.772105826	6.331986035
LSG1	7.652111092	7.64247511	7.241176113	7.585642372	7.07931874	7.343332333	7.41630773	7.253630014	7.153016008	7.67569017	7.40652472	7.277307896	7.392633601	7.641919408	7.08462909	7.48215077	7.72343264	7.387782698	7.572867258	7.133575577	7.819201993	7.455120997	7.467063778	7.562104741	5.941913061	7.010406988	6.781754187	7.168582485	7.612512543	7.562231503	7.432012215	7.50341076	7.147766916	7.666362612	7.424345138	7.284897035	7.092312873	7.492709818	7.60314972	7.400593114	7.713935932	7.227417925	7.761956149	7.378561672	8.02380058	7.473427163	7.256372691	7.361191225	6.532810395
PARP3	6.21647592	6.045166635	6.112050591	6.650937356	6.211632898	6.277311493	5.970007386	6.079974938	5.655220921	6.307428694	6.029734972	6.088797108	6.423754858	5.904141664	5.92198151	6.339646471	6.288667205	6.253847364	6.152662083	5.036493282	5.953352635	6.14244142	6.251882279	6.405654454	4.144870674	6.090853303	6.178456547	5.951661797	6.116087451	6.007347767	6.100992483	6.218067833	6.113886266	6.385048063	6.256940841	6.345114362	6.337321547	6.557442522	6.503790615	6.232475489	6.076236405	6.542149792	6.420030511	5.952663856	6.689103188	6.133163282	5.891614294	6.051560612	5.895137594
TNC	10.39377918	11.89444623	11.13965731	10.79944326	11.41233508	9.731176776	9.88109402	10.15668419	11.24983632	11.75178984	10.29070981	10.572549	11.87820604	10.45858566	10.75453747	10.42676587	10.17831488	10.85493339	12.16774066	9.005303139	10.90319447	11.2864304	10.47695705	12.24694871	8.550966478	10.89870279	8.784029248	9.930585502	10.8696628	10.7478906	12.55053342	10.75242187	10.03108346	10.81302375	10.43658971	9.992108497	11.38521512	10.0499476	10.10222196	9.654657316	9.706687193	10.74969029	10.82189157	10.42139999	11.52640869	10.05048792	10.93221457	10.98286939	9.550141849
THAP3	6.870392666	7.431932676	7.178793161	7.539014993	7.374896739	7.104470671	7.293833032	7.502456707	7.336591976	7.660510456	7.324855379	7.088623809	7.807950233	7.405613161	7.14597601	7.012356182	7.398586703	7.503274241	8.036255356	7.364499126	8.271590137	8.045581076	7.377487148	7.927402002	6.118745616	7.732217426	7.127743877	7.458575407	7.069125791	7.209501001	7.262167313	7.464718995	7.00987111	7.24533921	7.041672063	7.334206987	7.391429406	7.420439513	7.658266419	7.884971422	7.898094529	7.853783453	7.705642332	7.519335967	7.578458234	6.971816535	6.810991019	7.420173579	6.811131354
RIPOR3	4.887354407	4.097622118	4.266839536	4.303704225	4.743298336	4.579083376	4.857743786	4.872430254	3.751573916	5.531646005	4.693092588	3.893196756	4.14806898	3.858885463	3.838062686	3.793295627	5.187795979	4.18148144	4.505735051	3.507234504	5.048466227	4.266737314	4.755196333	4.837789768	3.91617752	4.245808363	4.599480609	4.692559817	3.80613902	4.137503502	4.779462745	4.102601644	3.338089691	4.242682563	4.913660319	3.89040046	3.995958242	5.335977539	4.632356908	4.593591386	4.84095795	4.880871639	4.232801207	4.430332932	4.495603759	3.811875005	3.429494313	5.034679214	4.423356933
TDP1	6.686237596	6.570566446	6.409876337	7.092391395	6.852610117	6.712284349	6.791858472	6.429694206	6.781765822	6.892512789	7.140322472	6.719252926	6.587377173	7.0190307	7.009422998	6.954695399	6.800035236	6.912470682	6.755255248	6.774232052	6.638480451	6.498106917	6.944071394	7.021239267	5.870638926	6.839614736	6.762826027	6.368051832	6.807050001	6.776975485	7.115676118	6.83436402	7.089211694	7.347893813	6.972821818	7.075864648	6.483464414	6.669475411	6.848080986	6.783307745	6.590021339	6.735196313	6.989337778	6.357869302	6.997925229	6.901832662	6.372458389	6.680279864	6.433034715
AIFM2	7.646312956	7.723029316	7.845364975	8.118449658	7.837283791	7.541936653	8.006882606	7.616834924	7.63343018	7.606920919	8.303460757	7.544755353	8.31160983	7.612515684	7.836791991	8.146355623	8.123249035	8.237155242	8.423800656	7.742297998	7.738596968	7.459653507	8.247529867	8.806429242	6.833354065	8.042701232	8.140945283	8.103972194	8.29003645	7.676464256	7.789374967	7.693064668	7.811364601	8.67795718	7.944522335	8.011885991	8.129856215	8.262439123	7.827334454	8.318453123	8.387550659	8.098902845	8.169525051	7.914862802	8.108116134	7.507215298	7.879183236	8.109406779	7.985690674
SPATA7	7.961289932	8.400076864	7.600232261	8.813021817	7.700798188	8.227071332	7.796838905	7.750048884	7.592478956	7.809321513	7.921872412	8.29149293	7.602171187	8.583828688	8.097973086	8.453706481	8.434120502	8.059020151	8.566527762	8.978344052	8.285130798	8.267321787	7.898899008	8.402072933	7.174373032	7.98150172	8.181230842	7.830600259	8.039448501	8.251570457	7.682315061	8.300243891	8.190508764	8.576820277	8.359529492	8.301621904	8.235035802	8.066175171	7.993438607	8.121455986	8.032567743	7.74519727	8.248464623	8.190205912	7.95911521	7.77505033	7.917176266	8.40829758	8.08763685
MED17	8.771062722	8.602055981	8.879180734	8.892563976	8.723826097	8.936898766	8.788277816	8.446188957	8.336704936	9.20454356	8.644541048	8.749696176	8.785224959	8.727886756	8.273755154	8.536739735	8.675135883	8.795104936	9.019845738	8.735979847	8.908428496	8.750907392	9.260317489	9.074451122	7.780036111	8.832290215	8.781761858	9.182971908	8.722134564	9.156896091	9.03795816	8.523551797	8.67794381	8.830129463	8.744253526	8.987341136	8.577907999	8.808109094	9.043349976	8.70731077	8.672268143	8.48553015	8.930422137	8.751333764	9.101965471	8.768073309	8.703958224	8.985795964	8.124316405
RETSAT	7.40467325	7.593562828	7.321766011	7.359639493	7.490189861	7.614326775	7.35980718	7.313960534	7.327462792	7.523991857	7.74032302	7.670013897	7.89041758	7.445552735	7.619429883	7.7490232	7.331546041	7.548653929	8.253007892	7.601533218	7.956655277	7.789741787	8.046472405	7.987379946	6.603396645	7.723321672	7.187540764	7.488848134	7.389758065	7.51505959	8.241096239	7.382893686	7.613753506	8.033221405	7.442944575	7.882626183	7.512368002	7.403339866	7.296841209	7.242409705	7.46927631	7.314460006	7.62060524	7.939661049	7.814023539	7.75360767	7.849968001	7.618743304	7.127331037
CAPG	5.44613836	4.847682215	4.934577607	5.29373802	5.551245741	6.199504998	5.75004631	4.48551612	4.877635587	5.356026011	5.532690584	5.398872743	5.626552335	4.796757631	5.053000952	4.8880576	5.627356813	5.384121981	6.597467607	4.282922445	5.349844421	5.721536285	6.230414358	6.763943332	4.621619215	5.896429497	6.089376012	6.044869522	5.026728486	5.342794487	6.224134355	5.217362153	5.361050706	6.065331826	4.882803081	5.163030434	5.895465254	4.692600304	5.366628822	5.717818009	6.088542745	4.507828102	5.397367952	4.583698944	5.706519569	4.997965775	5.007357313	5.925417977	4.734775982
AP2S1	4.250085333	4.603287788	5.224588245	5.20257677	4.856464514	4.583818179	4.838975469	4.8731682	4.355338547	5.044191523	4.494566432	4.812009917	4.496160636	4.868768645	4.682579512	5.019852003	5.254635954	4.663974094	4.576308299	3.685216454	5.143034949	4.402168468	5.145223573	5.250147536	3.614979856	5.206960551	4.973030894	4.577621646	5.409397505	4.99504403	4.534725809	4.704654276	5.057110872	5.812789327	4.980775948	4.588527553	4.681545003	4.283925756	5.324711425	4.999770008	5.121099556	4.43141066	5.02267849	5.207627325	5.010693912	4.854095542	4.826700644	4.902001889	4.235995449
USH2A	4.667415188	4.156514055	4.593797533	4.595159591	4.928216025	5.041823562	4.917666719	4.856631036	3.921646215	4.792060581	4.361515575	4.628166257	4.395422734	4.844054622	4.629175433	4.769051199	4.539834445	4.901974284	4.962589774	5.058560624	4.065385273	4.378729721	5.196222732	4.620676379	3.742803773	4.4408	5.324909743	4.774903752	4.628551599	4.734046571	4.938577809	4.711476254	4.499211509	5.319769182	4.849024844	4.028221839	4.547088168	5.110479875	4.249513512	4.801591149	4.516796373	5.02913977	5.014615453	4.147262799	4.120404834	5.164959462	5.050736192	4.710557865	4.71524805
ADAM28	5.818372521	5.280083686	4.72255448	5.353637087	5.673731352	6.055088204	5.323406417	5.549228198	5.495390933	5.090948728	5.622217673	6.097917116	6.059805371	5.49646306	5.425636055	5.881000053	6.000618791	5.651809811	5.658945125	5.015339766	5.647130724	6.495523655	6.978901047	6.293564745	4.72291213	5.696727633	6.081766101	5.704465182	5.649545591	5.30576753	6.330416697	5.99566931	5.788012721	6.050081916	5.708562518	5.680194719	5.171876354	5.750130181	5.649533877	5.930272192	5.856889543	5.538096386	5.706567178	5.882994049	5.989992925	5.935036304	5.005567446	5.759779407	5.916196395
BARX2	4.534552289	4.285860216	3.767428507	4.636049414	3.530788928	4.072541768	4.084408547	3.994314444	3.613149926	3.934100636	4.201893907	4.350191094	3.695311983	4.277766638	4.197694978	4.697228779	4.095953283	4.375316081	3.339887301	4.228379056	5.017990267	3.579292361	3.504485996	4.265312262	4.194880144	4.337634169	3.790247849	4.056477819	3.79988334	4.036564761	4.358424985	4.577113452	3.739644109	3.551957421	4.125846375	4.416835554	4.116204705	3.695779682	4.521817786	3.861391638	4.554962545	4.053369295	3.342021237	3.815370326	4.028153903	4.0792526	3.690088363	4.078195999	3.7043175
DCUN1D1	10.30205568	10.42287474	10.14479674	10.47358844	10.30837653	10.467529	10.40679255	10.24977947	9.898334544	10.03013412	10.19120695	10.35082618	10.46819605	10.35402213	10.18198032	10.55380743	10.16661799	9.835423417	10.32231831	10.28878607	10.61610809	10.42603256	10.68272351	10.32068819	9.28653481	10.33952459	10.55792361	10.04693778	9.831467221	10.41620351	10.30446135	10.35414786	10.39090345	10.33024026	10.31958828	10.52658334	10.0832932	10.56939456	10.15201093	10.23591394	10.29228882	10.67646771	10.4107141	10.30374602	10.82446772	10.45049574	10.31194819	10.76296135	9.910615731
JADE2	9.944777327	10.12805279	9.920705419	10.33040728	10.01391664	9.830705822	10.08060669	10.27153004	9.820274547	10.30619379	9.986456078	9.904893424	9.954770252	10.10623232	9.619711471	10.05632061	10.21056737	9.631726407	10.07526039	9.540934064	10.53832371	10.48365843	9.831238485	9.963018788	8.645927967	9.8928018	9.635596464	9.615464758	9.813639806	9.742190866	9.873482268	10.12436369	9.920033414	10.0804898	10.08264146	9.930838796	9.854840053	10.04778406	10.29990977	10.07298759	10.36123813	10.17672812	10.01938938	10.13978491	10.39106834	9.519587823	9.71131886	10.02763003	9.353028283
ZIC2	7.769349272	6.914777439	7.091361857	7.337011167	7.212576085	7.802377927	7.520791491	7.615653886	6.774409078	7.215979627	7.336490611	7.40501419	7.845382094	7.20664574	7.051687728	7.574597131	7.524698738	7.048671396	8.005604988	10.45653873	7.535700675	7.560237503	7.821615177	7.712021532	6.90917298	7.603822893	8.006671631	7.467965411	6.653709948	7.641264992	7.161197188	7.60244712	7.044661295	7.488984417	7.156818073	7.398297108	7.650163245	7.692261285	7.17547764	7.624498114	7.938298409	7.9534903	7.322907567	7.448143092	7.692622303	7.279595921	7.254969294	8.020387811	7.715770556
LCP2	3.717768667	3.917879042	3.343269179	4.253149428	4.037657073	4.780881399	4.173196452	3.939496433	4.084815172	4.637619066	4.878247786	4.536634571	4.19001164	4.337325048	4.030045438	3.767849528	4.032404456	3.186355127	4.666868823	2.382301279	3.459618975	4.2565576	5.155200307	4.122725301	3.019748211	4.144144362	3.637826026	4.395625516	4.528671146	3.831592755	4.942471692	3.731290358	3.761666343	4.886185232	3.750438241	4.103941457	4.187862983	4.333287597	4.332987361	4.454325591	3.55156846	4.214101302	4.692437936	4.351770074	4.132527905	4.18151453	3.496335454	4.200854976	3.818182619
TRIT1	6.971262102	7.033943316	7.018364069	7.74265689	6.943598284	6.924380772	7.11283217	7.179731972	6.560096403	7.867405569	7.022287751	7.028326714	6.775105137	7.351250077	7.226656408	7.408680882	7.656468297	7.269554224	7.18296764	6.99195027	7.435413026	7.206572857	6.89400642	7.384143138	6.238178255	7.441088098	6.983257047	7.054919056	7.34572786	7.100545604	7.330159176	6.988658645	6.964961464	7.546279263	7.030918852	7.37265566	6.975568661	7.330724673	7.55121412	6.738753863	6.802892878	7.166668403	7.513363553	6.752670637	7.413431422	7.314259357	7.26238872	7.207996508	6.823466647
ADRB1	6.440965465	6.776549345	7.144500947	7.438443267	7.118895171	6.883471702	7.685321601	7.426782191	6.86588332	7.602199972	7.075315928	7.378894712	7.132770999	7.105343804	7.318231022	7.193523965	7.352863973	7.231847073	7.041874612	4.92887609	6.739065162	6.935353189	7.239318792	7.192855542	6.314979372	7.393905118	7.266538526	7.120214976	7.541726302	7.24813865	6.858797357	7.201989253	7.070423953	7.444362139	7.218137791	7.09093476	6.962441485	7.652158712	7.562084846	7.65782775	7.506142679	6.844270289	7.840948916	7.084446178	6.942090097	7.540531172	6.802624201	6.760809304	6.805947715
CUL7	7.932091232	8.265492064	7.773742832	8.395259075	8.29076831	8.329297465	8.462939235	8.318867011	8.184111889	8.678054268	8.241907535	8.292904259	8.530436213	8.555504714	8.327255556	8.437223513	8.474730209	8.165382701	8.72220074	8.480698826	8.064459206	8.555265585	8.352102848	8.624727977	7.567486936	8.393090374	8.140779028	7.989018824	8.545442686	8.235872762	8.713531671	8.465177289	8.275309743	8.734652274	8.422486038	8.123042633	8.449348	8.590854608	8.35772994	8.29613163	8.413293136	7.866268588	8.452709259	8.275226659	7.987957759	7.731670298	8.202600388	8.453333139	7.876148474
CTNNA1	10.88131634	11.18573608	10.831706	10.92739922	10.74498344	10.86104051	10.93840142	10.59585014	10.66195917	10.94749469	10.96213971	10.97237668	11.52397663	10.97552465	10.67767403	10.84303418	11.0086331	10.52417949	11.14627751	9.917735783	11.46864998	11.35035641	11.38875946	11.47422703	9.546044715	11.01208147	10.50785188	10.8534274	10.29490754	10.72995822	11.32684528	11.1073737	10.80574366	11.44738372	10.79743899	10.81728079	10.84599833	10.71660475	10.42557878	10.97903473	11.01788578	10.96106149	11.01572648	11.11963543	11.4792164	10.71384183	10.84156346	11.25934829	10.18028649
PHKA2	8.560056852	8.551857783	8.174311395	8.608439929	8.237404316	8.424977297	8.443695988	7.976457295	7.65405169	8.392305043	8.415504848	8.376500889	8.559217602	8.19498653	8.19930229	8.53774198	8.381355745	8.493812954	8.786763192	8.469722493	8.694102028	8.58941706	8.884312173	8.907869995	7.035024162	8.631681435	8.006542817	8.232053808	7.933533772	8.21662491	8.679834299	8.172896432	8.235518129	8.678474198	8.349739055	8.236404349	8.596179925	8.371841647	8.300261281	8.450698407	8.096621514	8.333780523	8.427557745	8.318723328	8.672742055	8.074489298	8.15719578	8.337891424	8.000430331
CNTLN	7.005605538	7.596793671	7.121179792	7.373114046	6.934147519	7.268366008	7.409642595	7.29086659	7.092890189	6.968122626	7.114752967	7.406088601	7.513428921	7.396046319	7.503299778	7.624497498	7.453349583	7.130287013	7.91039184	8.949104376	7.718832946	7.442168761	7.840122583	7.809052769	6.73879234	7.288012489	6.909760527	7.225144403	7.081163629	7.57792006	7.854576597	7.264102834	7.044037591	7.793192547	7.383188962	7.23264631	7.215675243	7.071733447	7.054940617	7.51299427	7.53724746	7.579784783	7.305770867	7.574338467	7.764105	7.577775814	7.121546881	7.731209374	7.000730954
EPHA3	5.911225847	6.06041244	6.539613471	6.006033026	6.579467915	6.457284172	6.56910104	6.228680488	5.955170033	6.377277156	6.21564895	6.452959499	6.045645788	6.486084609	6.411094413	6.503856479	5.740846637	6.321028039	5.698274667	4.141407081	6.401761621	6.475155066	6.090878932	6.665727005	5.526976202	6.088848546	6.307440201	6.251499829	6.313884676	6.302471032	5.98428387	6.267578119	6.292530374	6.515061947	6.373268214	6.395164412	6.039918568	6.098673211	6.40914395	5.573548882	5.990963635	5.931134385	6.503342725	6.107855422	5.962272168	6.344850394	6.175651258	6.09785472	6.156057239
HSPA5	8.836299478	10.20405893	9.578019575	9.724032838	9.728845923	8.908819929	9.749451418	9.817238726	9.992316384	10.24539026	10.16522753	9.665690659	10.43264742	9.714673791	9.537527436	8.520379501	8.912798741	9.381853996	11.06129109	8.963348584	9.075145696	9.432994268	9.514599527	10.20966356	8.743080925	9.315189897	8.668175262	9.703307511	9.314931506	9.736161798	9.366483698	9.271351913	9.114252275	10.32386683	8.795010311	9.308733422	9.590556142	8.945355443	9.54302826	10.01296837	9.213642141	9.206249216	10.07212798	10.14013982	9.505306033	9.450502224	9.606470551	9.418117174	8.649526433
DSG2	2.505421049	3.206509898	2.655942407	3.146580941	2.388562234	2.558107373	2.971291641	2.808498878	2.124512581	3.293633809	3.032728832	2.606822965	3.36200516	2.593171706	2.491062262	1.160376851	2.809132589	2.020603084	2.702967381	3.115849573	2.775016247	2.848409356	2.131101745	3.777847586	2.913369106	2.816391353	3.544307537	2.864679358	2.457359331	4.35000348	2.955470899	3.165846744	2.822353772	2.430203536	2.45829671	2.549156834	3.102594243	2.450086931	3.510270775	2.998790446	2.721334345	3.52603528	2.444350851	2.070272852	2.344727878	3.994422387	3.411092807	3.742459112	2.524299953
GEMIN8	7.364102244	7.220578789	7.403154045	7.734988441	7.245704976	7.313402362	7.06385732	6.898890917	7.070230845	7.3983875	6.610986824	7.140902804	7.6522548	7.134283499	7.38660815	7.712450724	7.061680102	6.966347364	7.843977327	7.012650731	7.450204029	7.580252324	7.959717809	7.742583927	5.181326887	7.194670709	7.000337663	6.727197356	7.163699948	7.625794673	7.783969452	7.164669708	7.476443199	7.779615709	6.925826878	7.416858288	7.626277122	7.455208006	7.10975328	7.010060931	6.830581167	7.442238826	7.927172135	7.617016429	7.836385316	7.515290353	6.831263532	7.479149384	7.048139595
OFD1	9.524757875	9.917775918	9.430829022	9.862171532	9.192614659	9.227606735	9.524620548	9.558757031	9.711595965	9.685707315	9.67443881	9.853729499	10.04011729	9.637763253	9.749012062	9.719705698	9.726535637	9.205420117	10.14936989	9.85474832	10.28720424	10.13966713	10.13685791	10.04882623	8.544789791	9.838035914	9.289531636	9.381718736	9.30713829	9.467909409	9.792093557	9.658995954	9.677223862	10.0306649	9.411501766	9.5744742	9.607792668	9.400069506	9.235926154	9.453518869	9.504480034	9.998801657	9.737286361	9.696348184	10.28990737	9.506883364	9.361531399	9.857750385	9.308607308
GPM6B	13.46998165	13.42198577	13.35733215	13.26086488	13.35856595	13.87677312	13.1766172	13.15763215	12.89610548	13.08241134	13.27535816	13.29238397	13.78575607	13.05084397	12.86038474	13.40197639	12.7011244	12.76054093	13.76014514	12.14322271	13.89859843	13.62414053	13.95387907	13.63690962	11.67119513	13.5492133	13.10050651	13.05161169	12.41711983	13.62354603	13.80009418	13.135152	13.35204074	13.17469999	13.10729983	13.76817914	13.17379678	13.25185458	12.5050842	12.84953322	12.89934541	13.38685484	13.34079298	13.61368008	13.98846585	13.59855356	13.30780957	13.74628608	12.63227496
PREX2	10.95625064	10.55719154	10.94691304	10.80808446	10.83578573	11.05809433	10.85693855	10.86176688	10.40044112	10.89344023	10.87542328	10.92671161	11.39869978	10.60465227	10.65634917	10.9564994	10.44529789	10.41497621	11.26999079	10.54492475	10.74537116	10.9297528	11.42422125	10.84167607	9.851884235	10.81615624	10.87849863	10.67363286	10.53173655	10.87205424	11.53952503	10.80531775	10.66716057	10.81856926	10.76050697	10.92205719	10.83007644	10.8594198	10.74112752	10.9363033	10.85694711	11.11642733	11.38243335	10.89124101	11.35086718	11.12647807	11.08217263	11.24271013	10.77926285
WDR37	8.061517427	8.024482612	8.285851063	8.669809353	8.416359472	8.237593803	8.732938797	8.278056305	8.208790118	8.68511617	8.188023038	8.390099008	8.068867585	8.408572518	8.441743027	8.502577568	8.598771038	8.260442692	8.119507276	7.409794267	8.04940698	7.926215996	7.917968704	8.562395068	7.181992974	8.37549156	8.766127188	8.065287726	8.577346175	8.347805621	8.214222401	8.404548701	8.510452971	8.839604984	8.242141925	8.604599674	8.156618568	8.504321407	8.732504169	8.361992359	8.076590649	8.266821598	8.555334435	8.247214931	8.309280793	8.454310939	8.203746414	8.077908818	7.882678836
YTHDC2	8.493462034	8.396786568	8.666861574	8.789967135	8.568937673	8.496184223	8.47815275	8.424687496	8.474513136	8.882351521	8.74398752	8.820090876	8.58174979	8.941098508	8.728065887	8.765020199	8.58881004	8.652676896	8.851680401	8.622068551	8.673134593	8.227810516	8.446346357	8.943977206	7.727253159	8.504836837	8.69922278	8.385974707	8.684670977	8.806217798	8.804069069	8.523381413	8.831941658	8.993287322	8.70496561	8.923551501	8.175010046	8.853157588	8.822962318	8.580402251	8.344652671	8.569973492	8.793115598	8.558067053	8.567590199	8.702321816	8.533875871	8.385619264	8.29397298
CTPS2	7.317807513	7.307558346	7.202113465	7.604488385	6.855549695	7.168652916	7.343440227	6.816961474	7.022941622	7.183096299	7.232651112	7.310182153	7.564279772	7.138457812	7.07490283	7.289233995	7.202465717	7.003575526	7.932861822	7.356573895	7.366999575	7.676363288	7.260899345	7.690718863	6.131761454	7.513996806	7.271970762	7.229525954	6.851473926	7.409154608	7.621277743	7.326457018	7.124716771	7.904146345	7.047627878	7.50714562	7.308949723	6.993975978	6.952744463	7.203618701	7.429825194	7.265125627	7.50048559	7.23109808	7.729493317	7.095961643	6.987008758	7.679855559	7.018250689
ATP6V1H	6.560624941	6.772539483	6.892323165	7.583261342	6.984222101	7.060169433	7.137492332	7.12222016	7.07940899	7.225507481	7.038811995	7.042923699	6.845276384	7.54499581	7.212731206	7.46223232	7.17499363	6.803086912	6.541188408	6.219189106	6.760578494	6.745903597	6.688430955	7.374547062	5.826452769	7.046441436	7.290997172	6.983487567	7.354289739	7.001362184	6.680660662	7.164989896	7.368729831	8.019210727	7.185010746	7.41512762	6.716783411	7.19313003	7.371552688	7.259363553	7.015041212	6.77896487	7.233914054	7.249056291	7.010775597	7.213167549	6.929422904	6.849828709	6.411812585
POLR2B	9.464513151	9.404057168	9.34800139	9.641518106	9.332677468	9.4469447	9.277038651	9.050220343	9.426824564	9.217347777	9.043719869	9.559821392	9.30301826	9.874515047	9.333481237	9.651713457	9.461913826	8.881600243	9.131937841	9.482315467	9.310125909	9.359994647	9.240974941	9.654706702	8.257025302	9.172713146	9.215331713	8.869150134	9.380911535	9.313909825	9.271929466	9.427484296	9.431747053	9.545327181	9.578672337	9.59102715	9.235969992	9.604262602	9.933664434	9.306466471	9.456292913	9.410608137	9.63604464	9.495539655	9.610061048	9.466734269	9.412339772	9.617934851	8.801191743
FAM214A	10.23670067	10.23700506	9.940320999	10.24443239	9.909738808	10.1583812	10.35322061	10.00829828	9.629956916	9.877707406	9.837389627	10.08372565	10.33099893	10.04993614	9.86263013	10.27643368	10.32634614	9.960854863	10.29851454	10.7412186	10.50305834	10.26721693	10.61030086	10.44671773	8.992159885	10.01867039	10.22096599	9.912286635	9.744222322	9.919611444	9.972962712	10.0338691	9.956184094	10.12011411	10.02750763	10.46648231	9.844052971	10.58834538	9.971249024	10.07700443	10.25546934	10.56225654	10.12284511	10.15032508	10.52967363	10.13602174	10.05497905	10.40311098	9.696830361
ARAP2	12.15486722	12.69776164	12.22813091	12.18710962	12.0470059	12.10762787	12.14020329	11.82859154	11.60261475	11.71113085	11.91456187	12.09761678	12.45909942	11.93696742	11.74391577	12.05937907	11.99113665	11.81464616	12.43659639	10.51398798	12.95381215	12.5210198	12.43402993	12.31043285	10.37595604	12.20514271	11.75291424	11.60305406	11.32849774	12.04937052	12.19020435	12.01662251	12.2251582	12.06672524	11.98250864	12.25436964	11.85735665	11.76513313	11.62081677	11.91676612	11.78838852	12.46594394	12.13135617	12.23251285	12.85751945	12.03844413	11.92485225	12.2814047	11.44515794
TPR	11.18366498	11.5875548	11.38051623	11.39443011	11.25421546	11.13382173	11.321334	11.25294725	11.38488714	11.39004604	11.02983655	11.45698787	11.74272269	11.61152247	11.54802897	11.6638557	11.41854433	11.06748377	11.73569004	11.85755307	11.58049104	11.54612713	11.57998129	11.72621652	10.29820264	11.3510229	10.97905377	10.68666202	11.35823416	11.30054407	11.59595837	11.31671859	11.17753726	11.6941491	11.35381816	11.42011505	11.36193621	11.12591849	11.3180809	11.32350629	11.6374887	11.45900639	11.67633168	11.63618986	11.83911568	11.27415641	11.33503115	11.3952583	10.92394623
CP	7.14322539	7.003857928	5.663601993	7.420360244	7.463678068	7.185543808	8.163425085	6.409290989	7.896336333	7.157862128	7.944647284	8.007214234	8.813448055	8.627593568	6.859112199	6.003994701	7.259760272	7.533214505	9.210988032	5.930135744	7.202805509	7.175169932	10.32254801	8.609033497	7.660218293	7.197916306	6.079947568	9.317669592	8.073536157	6.177873924	8.346023772	7.875481281	6.444878816	8.484588645	6.147827403	6.634061688	7.345660452	7.153826393	5.751006963	8.210675315	6.511028438	6.8442149	8.585119701	7.134209544	7.713821386	8.635037649	7.525556939	8.811475742	7.003441177
KATNIP	8.976397814	9.21950324	8.831627423	9.304772855	8.741547365	8.925440133	9.116811527	8.728357692	8.522519385	9.271393759	8.966630739	8.869787198	9.397460032	8.779847901	8.924050778	8.9786419	9.146542648	8.980333513	9.2275295	8.128954603	9.548656124	9.320919763	9.322971376	9.6726106	7.79139017	9.205607322	8.898200686	8.685400988	8.831108538	9.001003107	9.01135375	9.051296929	9.228380315	9.305096844	8.96461781	9.10785012	9.003528295	8.650204409	9.081820422	8.955707267	9.142481862	8.937774247	9.103395957	8.62128602	9.322457799	8.728217599	8.782645081	8.94004938	8.798849196
DTNBP1	6.142149067	6.535171329	6.201078723	6.7556755	6.296078485	6.465045582	6.49400587	6.586215221	6.277098937	6.910064313	6.778280274	6.596581337	6.748873996	6.900846748	6.678445755	7.013313387	6.844953222	6.118971965	6.719940646	6.91366786	6.597780817	6.898581952	6.257961872	6.488273753	4.979765873	6.517466273	6.473386481	6.405893418	6.699281752	6.545501464	6.534076903	6.493969622	6.46996191	7.07225415	6.489203871	6.761180466	6.466379712	6.343971904	6.661993578	6.63178811	6.793866848	6.518564323	6.684017333	6.842470302	6.549569423	6.510785435	6.203118266	6.36179855	6.322671023
XK	4.337676867	3.938066567	3.948206025	5.030006729	4.587510929	4.456518156	4.34590183	4.481263643	4.2297312	4.394910694	3.930225507	4.452768509	3.889037645	4.796933707	4.146647334	4.566111967	4.486969458	4.611784694	3.68347824	3.84652511	3.707840426	3.632666049	3.682878699	4.448970351	3.470035381	4.123269577	4.62035477	4.365864354	4.841270246	4.533450643	3.944569997	4.335494011	4.798032374	4.75580212	4.357554979	4.869020106	4.038845735	4.609452501	4.923791	4.447482932	3.820478614	3.998718512	4.49826501	4.437194304	3.769979819	4.513001619	4.208352258	3.545647254	3.861785121
ANO2	6.363206316	5.992906875	5.99812861	5.944098933	6.256343746	6.25782697	6.715562314	6.479754774	5.558542403	6.117788743	6.865469069	6.278105708	6.991589451	6.403823128	6.380116396	6.149899783	6.533468646	6.631630434	6.658362863	4.640767594	6.932366807	6.254559998	7.504344477	6.746903421	6.662577823	6.85490354	6.594868645	6.782720431	6.310208464	6.378150624	7.041467386	6.845778566	7.286398691	5.917873777	6.944993339	5.871765993	6.679855697	6.538691558	5.816403577	6.504421281	6.179872911	6.4429712	6.393291061	6.44338693	6.535660784	6.17547288	6.028457725	6.416443007	6.692982257
C12orf4	7.284018899	7.515434754	7.032143191	7.343772897	7.308303378	7.267076647	7.145684288	7.17374129	7.137730928	7.240137288	7.059734936	7.286054825	7.315916275	7.508355526	6.878219599	7.024120764	6.957057893	7.039725893	7.223219576	7.150511857	6.880813758	6.782448448	7.082703249	7.196297539	6.127175827	7.078132577	6.744944739	6.957604798	7.212242413	7.34366509	7.169872984	6.959938164	7.072384916	7.535159211	6.885750101	7.45925969	7.026247831	7.154395016	7.534321366	7.320492729	7.151713484	6.985513488	7.360705629	7.499394832	7.212388255	7.244309401	7.136861349	6.866832783	6.663005019
SCML1	6.082422815	5.791942175	5.989280528	6.645434711	6.295561837	6.341171334	5.919710702	6.067060083	6.191894268	6.647060949	6.093821658	6.227333217	6.780342107	6.271298543	6.128926903	5.955629367	6.28988316	6.469135727	6.550382626	6.121415362	5.730282862	6.024639763	6.067462104	6.805579929	5.557867295	6.082918664	5.815998796	6.27442123	6.190572614	6.215733005	6.74505766	6.105291141	6.559588206	6.608541126	5.946970474	6.370909637	5.850866873	6.2033064	6.030035775	6.13327058	5.966188938	5.805087438	6.755503342	5.95624922	6.179551566	6.739588292	6.320558686	6.745641465	6.093891474
WWC3	10.4502781	10.30059565	10.25900029	10.43872931	10.4678188	10.37981653	10.41764114	10.17453049	9.882974156	10.34137486	10.19436994	10.31475167	10.72395683	10.54189086	9.981301956	10.28647881	10.31903909	10.06702542	10.87939142	10.35967375	11.0910822	10.65736273	11.18227812	10.54213919	9.048663694	10.66300834	10.53619671	9.962601088	9.782476385	10.40092829	10.72637166	10.35721504	10.31423959	10.59622727	10.23472671	10.26253914	10.45848173	10.38097413	10.19576535	10.42584979	10.55188988	10.70154438	10.5646868	10.4632462	10.95731295	10.21281219	10.16647117	10.73123657	10.04934188
ARHGAP6	5.208196509	4.709759588	4.613300078	6.211008449	5.633645748	6.003551942	5.935492325	5.316576356	5.093695124	5.72300252	5.546485502	5.186463438	5.81974537	5.549204268	5.426779375	5.057692485	5.555671056	5.636734574	6.5078275	4.189597084	5.729405831	6.003089932	6.002309408	6.6634858	4.401107449	5.996919249	5.797112703	5.946888747	5.240755922	5.647912097	6.328791987	5.564897494	5.868528827	6.145571442	5.289559174	5.22645564	5.234566964	5.538367728	4.627164335	5.117871726	4.66788666	5.507265214	5.779944915	5.109708771	5.760438201	5.712757674	4.987213168	5.663320865	5.778501228
FAM184B	9.082738186	8.448478382	8.782486699	8.595164126	8.588378635	8.448765128	8.74158973	8.257229974	8.768224864	9.161266094	8.569987124	8.798688325	8.566442342	8.442496738	8.672848834	8.223697006	8.780995015	8.883232684	8.15970914	8.700180491	8.683761434	8.421112567	9.211083838	8.576939811	8.47818764	8.632362289	8.626975166	8.781171446	8.700993379	8.446763702	8.595700446	8.733376017	8.406233409	8.869798626	8.309277591	8.510228215	8.753036852	8.50120235	8.596203803	8.815520745	8.505599667	9.087259633	9.232708564	8.110903772	9.038238213	8.835793613	8.720435968	9.207341557	8.869946148
MAP4	12.83869874	12.78860123	13.16378365	13.17767545	12.83622007	12.73440502	13.22175643	12.72593153	12.44400356	13.01311713	12.87096591	13.06393632	13.21204371	12.63763867	12.55352358	12.88960514	12.7161157	12.69538441	13.69602354	12.38270611	13.2500842	13.1763343	13.82338675	13.37665279	11.59727518	13.07528466	13.13656678	12.67698603	12.33523856	13.14736603	13.38725078	12.7580631	12.79461419	13.21764996	12.56942188	12.90607199	13.05506212	12.7491299	12.68819962	12.91533504	12.95573816	13.1013122	13.21283513	12.85120437	13.35472133	12.8084553	12.95374511	13.09142188	12.47709357
GOPC	8.248092747	8.870161073	8.776239603	9.225369599	8.782890901	8.44075237	8.628463853	8.782743413	8.832423687	8.801854142	8.380532275	8.878054007	8.7661842	8.94477978	8.834089799	8.920730422	8.577752151	8.453408205	8.766739937	8.414683767	8.524138381	8.551220017	8.474534664	8.921802204	7.668246732	8.815844271	8.272582711	8.340252649	8.736014936	8.790640891	8.693867984	8.477776623	8.904986005	8.98424088	8.532706681	8.836401267	8.539298385	8.697081997	8.903097563	8.565339382	8.580131587	8.595011367	8.86469496	8.955136637	8.871871283	8.847724332	8.941178557	8.755382141	8.172268862
USP28	7.380400393	7.316673958	7.193362747	7.610560427	7.383200858	7.41594049	7.545394222	7.071269525	7.096524102	7.612708273	7.248672677	7.624208842	7.497569098	7.637402825	7.289405931	7.595664841	7.458558852	7.367454346	7.094589793	7.722376795	7.607719446	7.490898014	7.573189835	7.741938583	6.81425549	7.349247509	7.351174686	7.366342453	7.238983951	7.502322429	7.285122742	7.518795127	7.348055738	7.79909702	7.237511924	7.49277495	7.445976849	7.441949485	7.21031209	7.57403576	7.439517087	7.506765841	7.663583818	7.745134008	7.323672473	7.453917568	7.36748485	7.364835104	6.957627581
HDAC9	8.288155742	8.982171293	8.631741298	9.067319327	8.628004524	8.387803805	8.356286685	8.555048708	8.515972983	8.568790876	8.445149393	8.855770212	8.152303413	8.785622511	8.430183211	8.579316967	8.341846585	8.655390229	7.955260382	7.668447249	8.762009032	8.603061648	8.085048194	8.613882467	7.018866514	8.503238011	8.349339798	8.12068179	8.520240267	8.66995916	8.385766849	8.626283794	8.99081118	8.977188235	8.360414772	8.850744536	8.317823507	8.330483648	9.087105364	8.417045145	8.399339443	8.424829251	8.657538418	8.549564132	8.375229983	8.521861776	8.494143449	8.43226422	8.059236113
TSPAN17	6.21511317	6.588236548	6.92658347	6.657695363	7.217527061	6.825893877	7.274967431	7.17977049	6.897114621	7.149787482	7.205020788	6.653276397	6.980646373	7.19645534	6.854824867	6.618663089	6.552850235	6.70845732	6.969288792	6.555330041	6.951269523	7.11016433	7.149926738	7.081276203	6.182823638	7.260123411	6.954297075	6.994795503	7.177143738	6.711094868	7.079164802	6.642935183	6.569889507	7.146568867	6.849362296	6.639905417	7.021169505	6.888410681	7.45346665	7.617729004	7.871030215	6.679150541	7.269850165	7.130536765	7.028711526	6.828458896	6.278358279	7.034499709	6.620038553
NOP16	5.795358096	6.912138543	6.200357471	6.618244197	6.665331096	6.555304684	6.188928427	6.469790461	6.706273555	6.098656983	6.551991832	6.619905715	6.371004147	6.795404741	6.836247694	6.656127095	7.080360356	6.094421725	6.504773805	6.423370187	6.747957506	6.797002142	6.277560365	6.685255406	5.973846697	6.670163606	6.595502414	6.423196546	6.239668551	6.193859094	6.586464859	6.569919971	5.897622179	6.864992951	6.417801428	6.661657659	6.231565179	6.568186432	6.467839864	6.788338579	7.050451847	6.330164121	6.678705612	7.056337144	6.64829299	6.532288403	6.378862908	6.360456325	6.242402401
CC2D2A	9.078159785	9.400388566	9.008000274	9.182928298	9.224610577	9.230193863	9.458916146	9.083314564	9.103815767	9.228485863	9.360159289	9.382510735	9.531169761	9.321621358	9.33227799	9.442954717	9.081281901	9.372547028	9.43487686	9.459040068	9.329256925	9.380227958	9.446043294	9.491612631	8.501749097	9.36833444	9.354674686	9.385722451	9.048983607	9.408834769	9.786699643	9.376019846	9.166269128	9.719651523	8.889726243	9.33327013	9.469830714	9.191873951	9.293148641	9.263312792	9.486271787	9.29498666	9.925063219	9.34272112	9.558599942	9.2793908	9.003516254	9.408399257	8.993604098
RRM2B	8.87871752	8.873059209	8.510672795	8.91829552	8.937698631	9.042898126	8.490362758	8.334764331	8.881572957	8.716555817	8.826607808	9.029595505	8.938025124	8.883960925	8.632115902	8.65095648	8.532037041	8.168143435	8.876453656	8.206020506	8.420652984	8.709828466	8.652832638	8.964078899	7.5178793	8.797434633	8.473276896	8.503224089	8.476247944	8.981523896	9.153485537	8.602644362	9.026785943	8.836378059	8.894949477	9.265889701	8.641619057	9.229126768	9.098406392	8.551469899	8.21835219	8.849597802	8.9896248	8.783246845	9.051362342	9.036903947	8.70553835	9.073366014	8.222998973
ZNF800	9.259027204	9.302154464	8.976759103	9.663798145	9.180041684	9.168820685	9.167863613	8.952281656	9.060162672	9.057634609	9.508031212	9.223730455	9.332717254	9.723523791	9.048791913	9.249352767	8.991151739	8.828411012	9.430915885	9.770324102	9.197239259	9.227994061	9.602326736	9.645322706	8.196073651	9.229294078	9.320955763	9.048604945	8.730937267	9.387585165	9.477034711	9.08038667	9.065265519	9.50582001	9.038692041	9.579807594	8.968867205	9.66655393	9.011163829	9.344320173	9.179919068	9.364946153	9.451975066	9.441992104	9.644104887	9.047550041	8.899267118	9.435788857	8.799998351
SNX29	9.824820954	9.879850037	9.715508851	9.920202346	9.595088503	9.93282535	9.793595612	9.496828811	9.643621326	9.999143188	9.676147337	9.904164727	10.14434568	9.979658032	9.651406655	10.26147512	10.18849705	9.33207735	9.939203873	9.991779106	10.24366099	10.07240097	10.21948683	10.10167293	8.299686069	10.00703845	9.786153363	9.280056703	9.590900354	9.7162308	10.11624964	10.08348993	9.678896485	10.51584522	9.838860637	9.891838285	9.933000735	9.546820552	9.620327354	9.567928945	10.12177906	9.89924084	9.932599951	10.15631931	10.62405038	9.651376398	9.623322415	10.24509381	9.243599021
LMO3	8.538146841	8.074581857	8.862395611	9.097076304	9.157375227	9.309072742	9.311190022	9.215103506	8.571934134	8.794116227	8.652906347	9.077047279	8.604761006	9.031971405	8.812063929	9.156518134	9.397652688	8.771733258	8.601647194	5.984218809	8.727973598	8.76244042	8.813994577	9.14299469	7.616270749	9.077614157	9.573523714	8.725936362	9.038066277	9.040889838	8.784535157	9.139944132	9.12713337	9.389411262	9.38261176	9.28856624	8.730914757	9.581677761	9.20021799	8.890281143	8.785310159	8.720791318	9.225988552	8.991425553	8.721119948	9.100557718	8.535516412	8.706427049	8.758584331
MRPS10	7.62814533	8.280675377	7.745111436	8.334746733	8.173040628	8.056531908	8.348267192	8.177203993	8.099364786	8.043106554	8.114317524	8.183850096	8.1148005	8.528097142	8.259670086	8.214616116	8.014803304	8.303081653	7.995088405	7.820756422	8.018539782	8.11437608	7.782346636	8.175596483	7.158500775	8.18996043	8.09431803	7.960645804	8.073287254	8.191398727	7.999786034	7.889279107	8.01319241	8.196428259	8.028184602	8.458460532	7.822814022	8.104673327	8.152082698	8.040985967	7.796813729	7.867619762	8.64330223	8.247029334	8.071369771	8.015245399	7.845816377	7.924528799	7.870800739
RSF1	10.69796466	11.07521605	10.85351339	11.02725454	10.84375616	10.79677296	10.95845365	10.92917094	11.08114655	10.94092919	10.66643199	11.09572409	11.1032975	11.18991433	11.28704896	11.51844942	11.23307019	10.76699434	10.95969159	11.42880401	11.27467058	11.08043724	10.8272542	11.1803255	10.22771437	10.90196202	10.82187282	10.3521758	10.99180317	10.77085573	11.0003561	11.08684387	10.92093219	11.30237751	11.11367111	10.98244455	10.86530576	11.02718531	10.97543738	11.06404126	11.40353318	11.09866753	11.21360168	11.25478898	11.41302489	11.05750464	10.86556023	11.06350035	10.55893591
VPS13D	11.13000977	11.18085005	11.15403203	11.2233093	11.15025239	11.14586188	11.19355478	11.0364231	10.79182781	11.20973298	11.0852536	11.18595275	11.16209557	11.26353318	11.13908134	11.39847559	11.33380687	11.01275856	11.36035517	11.02542495	11.20377146	11.15438644	11.06141803	11.56599708	10.08743883	11.21522544	11.20242122	10.77488629	11.03299941	11.12908961	11.33703356	11.3047421	11.33291858	11.50562566	11.26401451	11.39183369	10.90634585	11.32943392	11.35667392	11.18453018	11.01237283	11.07265932	11.21834589	11.20725097	11.31318536	11.21479797	10.99008567	11.14823711	10.63974036
CELF2	9.884223087	9.182161138	10.01047325	10.1616711	10.17381747	10.14423774	10.22674647	10.15738226	9.867879148	10.16429417	9.732604309	10.19126258	9.866484815	10.16561718	9.743159175	10.17549825	10.06764315	10.19157663	9.817695177	9.128776601	9.708560422	9.826634737	9.849183526	10.07051648	8.854287196	9.926306679	10.37134661	9.832660354	10.19988424	10.07955276	9.881631222	9.919928386	10.24934011	10.62744857	10.09676166	10.14761538	9.764001147	10.02871733	10.23155069	9.935596968	9.852698155	9.96378988	10.18785987	10.07557184	9.911161553	10.08620996	9.680435379	9.650498151	9.611465815
FAM120A	10.22821383	10.1909838	10.14886886	10.38980482	10.31229464	10.33819403	10.3491386	10.24322521	9.918130324	10.53134041	10.153503	10.41786866	10.51237713	9.916939692	10.05549551	10.21388749	10.13750845	10.08728284	10.70985913	9.887679872	10.47520067	10.40098921	10.59767623	10.61933262	8.780056665	10.2636634	10.31755817	10.13608713	10.08016886	10.33016555	10.45153288	10.10659986	10.22726273	10.54404467	9.992203769	10.33487081	10.17552892	10.00068953	10.3403478	10.11540823	10.30342071	10.37024019	10.52120525	10.27987039	10.49355846	10.26453203	10.18030821	10.53469577	9.901819592
R3HDM1	10.19000543	10.19055306	10.40536383	10.77212284	10.7429896	10.53384118	10.8393587	10.69560977	10.67905994	10.81002239	10.80139719	10.66529016	10.30566733	11.06615006	10.66919504	10.93418533	10.82669304	10.5631848	9.961687702	9.236502094	10.33643394	10.25200996	10.4571547	10.89321885	9.813883029	10.59622212	10.63857336	10.36913342	11.37103768	10.64370636	9.916142782	10.72446276	10.63219095	11.09553916	10.64112166	10.83611037	10.42356905	10.72002637	11.15828733	10.82471643	10.81666574	10.48036252	11.18506162	10.61913864	10.62464643	10.80188625	10.17251837	10.21983	10.36969502
COL9A2	9.708002281	9.405149159	9.58806371	9.128920389	8.769633089	9.092332604	8.556303585	8.465972651	8.848455024	9.034820437	8.934995904	9.119391514	9.959164653	8.855420566	8.354639716	9.572986897	9.103836275	8.972618715	9.112214156	8.251012595	10.01495006	9.65663757	8.953916799	9.079249007	7.615750794	9.144321831	8.268019934	7.662497565	8.655093243	9.181544643	9.644777057	8.910106507	9.024152039	9.216682514	9.212430547	9.271549507	9.151241642	8.338230687	8.525153137	8.793747103	8.691809378	8.578527821	8.924490498	9.694410914	10.05717014	8.440196538	8.831150803	8.650472404	7.752672065
KITLG	7.029518129	6.91018089	6.831423348	7.620447928	7.717088672	7.708464362	7.14869803	7.570278993	7.165060138	7.545399102	7.147718078	7.151130916	6.612835452	7.265807337	7.183948264	7.006727405	7.067558262	7.280544721	7.532721343	5.983965787	6.734761952	7.184917598	6.553013085	7.492608136	5.8757111	7.146190958	7.532145463	7.163944559	7.307509536	7.377987576	7.012551968	7.600915292	7.512566922	7.162280427	7.156783037	7.600833571	6.94454175	7.967274898	7.852429926	7.018905342	7.012301258	7.65943959	7.563203339	7.134824732	7.409311445	7.484740841	7.334833644	7.253428173	6.869972583
ERCC8	6.007085305	6.540446517	6.016385526	6.476990219	6.084656662	6.306297758	6.227548404	5.933167031	6.215367276	6.257972465	6.266354823	6.231920151	6.352377933	6.300140382	6.397413364	6.601450151	6.266841912	5.710014186	6.076818606	6.297908784	6.546460874	6.202632034	6.482438086	6.691347949	5.554450069	6.250072487	6.488569389	6.349462892	6.558592852	6.26302731	6.301469061	6.263462125	6.34174207	6.741160052	6.373828105	6.358709939	5.972332984	6.047542665	6.286721039	6.151535376	6.330997109	6.392047045	6.538158636	6.341667774	6.746627652	5.989379966	6.217736103	6.342955192	5.681049534
H6PD	9.920157807	9.640826712	9.626520107	9.577319004	9.738865795	9.782855176	9.689715533	9.496422613	9.396850953	9.73949683	9.312709953	9.711564555	10.09438743	9.520083978	9.535562164	9.654644289	9.853523853	9.624355044	10.54315696	9.50979811	10.19695924	9.822992083	10.24595064	10.21945503	8.264176281	9.829046609	9.705520405	9.233198053	9.601284634	9.728886652	10.55479329	9.536056097	9.674914323	9.954375595	9.432346354	9.90944222	9.693538218	9.795639667	9.481244016	9.69615252	9.594494039	9.695382465	9.812212927	9.541720003	10.26045906	9.687067285	9.819029969	9.956835233	9.479374676
VAMP3	8.97363798	9.083575325	9.034587837	8.879528666	9.061411279	9.40962783	8.969537018	8.562041747	8.751745767	8.775366926	9.248912144	9.175208823	9.83358251	8.937466234	8.842904585	9.082713161	8.538550444	8.74010334	9.51171947	8.276290388	9.648968456	9.453938599	9.63781797	9.497315216	7.526125961	9.047619901	8.728329476	9.225617998	8.148762853	9.051817531	9.701158927	9.152304286	8.925814315	9.194080114	8.879536989	9.432241963	9.277178053	9.117895805	8.225513678	8.704615161	8.864655483	9.269862861	9.104360066	9.336311784	9.462855285	9.120880917	9.017735056	9.568647669	8.402661938
PER3	9.946942906	9.434078002	9.871861823	9.958189865	9.752584741	9.739875082	9.795077647	9.761817896	9.64395961	10.00983414	9.73947596	9.931267132	10.09366266	9.943278226	9.773541069	10.39237117	9.915124102	9.857535521	9.914273507	11.05065671	10.07528908	9.927168252	9.805701352	10.06231136	8.762174008	10.06955763	9.994589638	9.14108342	9.740854206	9.82912637	10.42306951	9.724595464	9.722975694	10.44147755	9.828908179	9.865139838	9.924503103	9.681415798	9.743781609	9.539311794	9.850714611	9.730454499	9.864418085	10.02724644	10.20638539	9.671769671	9.657317698	10.08609819	9.718287358
TNFRSF9	6.402311298	6.707571895	6.643513202	6.488448462	6.607649091	6.124857759	6.306680731	6.25053327	6.25010035	6.382246695	6.551471003	6.824356889	6.681200369	6.847284432	6.388781808	6.991046796	6.858321925	6.5391789	6.912703047	6.611464035	7.143675857	6.931611992	7.021821869	6.826392414	5.512822643	6.632517157	6.383249683	6.359030201	6.554813158	6.554852575	6.662480177	6.755561236	6.3691259	7.008261966	6.569929498	6.684295013	6.797893879	6.097144519	6.644121314	6.581647722	6.658808526	6.873995414	6.954212206	6.951462577	6.77154093	6.543441226	6.251069688	6.751790826	6.568028941
LTBP1	6.73180631	6.857151268	6.310997796	6.786640362	6.85907269	7.071224754	7.073564585	6.292869208	5.858980655	6.957159373	6.163342943	6.542128798	6.946555646	6.495360441	6.010984607	6.349173339	6.174136672	6.188122636	7.171631749	4.708315875	6.933589081	6.502573051	7.167359169	7.346819283	5.49830849	7.255350389	5.842909765	6.629386534	6.975852196	6.358828053	7.529360787	6.893475207	6.219678054	7.123531788	6.306217387	6.694602221	6.387974695	6.172692986	6.364466451	6.345442408	5.842163866	6.526501918	6.714841128	6.500782701	6.816027794	6.690242998	6.730636931	6.706561293	6.125095876
RCN1	8.709393232	8.900263644	7.828080298	9.259710834	8.68610902	8.525493722	8.553958922	8.764037898	8.695720818	8.78280368	8.93270087	8.647445633	9.05613023	8.77061952	8.55439132	8.275397649	8.588439988	8.446190956	9.093708607	8.810637509	8.700034431	8.77186368	8.683742898	9.035539225	8.144902349	8.457252898	8.462265515	9.000969155	9.046613636	8.5768582	8.864395457	8.991678874	8.320281832	9.075358251	8.395870442	8.630691703	8.403563129	9.095024619	8.870113326	9.122394798	8.360085908	8.919620285	9.245005432	8.528215322	9.075860561	8.961795248	8.687887068	8.874518933	8.380282293
ELN	7.98122657	8.063008644	7.722599267	8.044536316	7.608139949	7.367990028	7.530195848	7.332879349	7.50768938	7.810307477	7.963324183	7.838297482	8.216224772	7.663721212	7.80131225	8.414466622	7.81301816	7.67304628	8.299773916	8.707545354	8.444571368	8.111638698	7.964226631	7.851331101	6.469995933	8.191501464	7.237963183	7.4513551	8.150563939	7.68357841	8.08401465	8.117048293	7.70979041	8.350463944	7.574553906	7.815610592	8.061971652	7.308301926	7.758313839	7.988884366	7.854825018	8.102782107	8.113335859	7.919388531	8.498023499	7.738804934	8.049230798	8.17310611	7.704470683
RFC2	5.370327881	5.818704101	5.310707419	6.119255644	6.001383198	5.42713157	5.615617093	5.770238762	5.848936438	5.821556443	5.434873519	5.93840685	6.095830969	6.260403285	5.962022216	5.870593388	5.914399767	5.51028694	5.918009982	5.653250815	5.744247692	5.405172281	5.745234208	5.991412301	4.028985255	5.543542279	5.213633568	5.436657723	5.950392759	5.656307121	6.064860888	5.640273837	5.658842638	6.260833051	5.906464634	5.771475429	5.904599705	5.711108817	5.656972029	5.490398267	5.765509297	5.068743557	5.691729085	5.45093149	5.770391438	5.421675655	5.49869281	6.346142365	5.577972594
ARID1B	11.36681215	11.66852486	11.29776442	11.74563287	11.36025621	11.35814165	11.66790781	11.50929841	11.32352215	11.58178502	11.57682159	11.63641546	11.74591789	11.71089501	11.58803651	11.74832625	11.7557574	11.50306533	11.71260362	11.81905501	11.86501839	11.67234786	11.64903934	11.83012108	10.81626947	11.66303778	11.4791199	11.23927577	11.39989208	11.48132328	11.51019931	11.69353048	11.49315763	11.87172043	11.5707717	11.52877947	11.40521165	11.50578525	11.64655249	11.70843982	11.83265099	11.64966036	11.79055781	11.6892609	11.90872697	11.43735073	11.31094213	11.64255215	11.28843789
CLPTM1L	8.937368694	9.273992723	8.926395205	9.100075608	9.003628886	8.939130247	9.286493577	9.047594203	9.322548406	9.205766565	9.314414332	9.119036992	9.09049747	9.326389054	9.228559111	9.281181367	9.353456255	8.762910454	9.109426005	8.775638616	9.222405986	9.240543881	9.129827898	9.323845086	8.151475049	9.050147363	8.752774725	8.854053495	9.336335354	8.882080577	9.052006359	9.310528101	9.055078608	9.359681024	9.171201124	9.131830411	9.113099191	9.066979372	9.393704378	9.120715861	9.726734719	9.299033157	9.351274712	9.306339335	9.799559603	8.939957122	8.909104006	9.131995309	8.708647722
NEDD4L	8.932077764	8.374845378	8.812860573	9.340507179	9.151858994	9.046314074	9.005318645	8.97635875	9.076633195	9.129883653	8.846883833	9.188689817	8.766289104	9.400843602	8.844113739	9.185578052	9.010368917	9.072582937	8.319780056	8.527600764	8.765630588	8.636666747	8.473256658	9.018613567	8.137152436	8.905710147	9.435698343	8.934208604	9.115530785	8.941067369	8.650505152	9.014578823	9.122215699	9.479334203	8.934339482	9.130679724	8.685420735	9.294682977	9.241393793	8.973530841	8.752746783	8.914827416	9.184057273	9.030817357	8.851133857	9.232749036	8.760073597	8.9059256	8.625732364
PPP1R3F	8.288717218	8.250788518	8.83118808	9.104918282	8.701455789	8.291109611	8.909923503	8.808166962	8.409254421	9.098476965	8.424080005	8.706165704	8.682570994	8.526600505	8.55271968	9.02237129	8.933918878	9.04408818	8.786711098	8.098868007	8.937830353	8.669619816	8.553115261	9.23513031	7.47567684	8.80608405	9.002663204	8.270272652	8.835253885	8.847000826	8.572305234	8.657162098	9.016494826	9.310468764	8.636227394	8.753827197	8.638928713	8.884593356	9.081068035	9.038724753	9.060633069	8.695766575	8.550559828	8.782044548	8.962402763	8.512247645	8.772070124	8.67439043	8.229306746
HEXB	6.093559159	6.756673433	5.980621138	6.619995121	6.368053602	6.609325815	6.572533344	6.610743172	6.550905737	6.441066221	6.290698367	6.467902697	6.617930005	6.861470531	6.543072932	6.384149727	6.325800048	6.168411234	6.319067973	6.117548647	6.086752268	6.549563116	6.436556687	6.707638979	5.191335603	6.293663992	6.206054204	6.371671237	6.386967276	6.725380257	6.585842494	6.728530746	6.546634311	6.908174326	6.654711041	6.759868956	6.174073506	6.464004319	6.674492728	6.610562577	6.355844199	6.574451893	6.584967921	6.594217422	6.655053707	6.552933087	6.360110272	6.543057605	6.03445764
PTCD2	8.364261701	8.553424372	8.095516976	8.830316078	8.422066434	8.318608026	8.304196975	8.409354583	8.272395809	8.472149395	8.376035244	8.472808022	8.397556943	8.388311157	8.255982176	8.495138085	8.467524147	8.397567899	8.61747276	8.212199414	8.473054313	8.349694731	8.371362175	8.489888928	7.190701871	8.387720578	8.087468996	8.231751941	8.467834332	8.500256258	8.502091101	8.323588105	8.445191583	8.701336516	8.334328205	8.651126842	8.23417896	8.473373223	8.621223803	8.327043843	8.21090814	8.498924622	8.796484761	8.485119366	8.458094936	8.239444442	8.327838391	8.557309298	8.122806395
NEXMIF	7.020422906	6.511882158	6.954380542	7.367799459	7.273321964	7.129217976	7.332519702	7.163834273	7.125665431	7.412508486	6.875201881	7.301061513	6.911812037	7.429481152	7.102090288	7.52960998	7.35961469	7.398611211	6.552714215	6.614029037	6.777992141	6.831362491	6.618205012	7.30788228	6.13369954	7.057416104	7.460272024	6.636121277	7.36302324	7.238182344	6.841655909	7.187352171	7.281847289	7.617858009	7.355560014	7.216400645	6.867233537	7.32900178	7.406586705	6.940648939	7.067279165	6.953888277	7.288346862	7.113490401	6.85252264	7.064123438	7.012768577	6.70911015	6.697009729
JKAMP	6.777936525	7.140141047	6.754266	7.492068408	6.748996041	6.915044133	6.81574848	7.076596264	6.629271619	6.942903789	6.725803029	6.946024945	7.066575127	6.950985016	6.72018425	6.951877219	6.593568421	6.566044118	7.381772055	7.634261217	7.129136822	6.873195642	6.827296246	7.459153103	5.700585315	6.775888532	6.679148459	6.806566425	6.222692683	7.045884787	7.041203288	6.771947822	7.087743131	7.173283405	6.802448128	7.365179535	6.924711681	7.07723675	6.918942425	6.791285306	6.744360938	7.048558761	6.950287021	7.451975873	7.198579874	7.06829444	6.79936141	7.319742587	6.25950455
DKK3	10.88084266	10.71064121	10.75053205	11.4125926	11.24311298	11.19432864	11.30671115	11.1280524	11.16047853	11.1975823	10.87873216	11.22049636	11.08298321	11.26202596	11.21332558	11.18738173	11.38320942	10.79417643	11.49691275	10.31249962	10.81170097	11.13799883	10.88337708	11.43300768	10.01585314	11.27864384	11.33175378	10.95889788	11.21276857	11.08835038	11.50543048	11.38934664	11.33077331	11.57730113	11.40250181	11.27320161	10.99891482	11.64392721	11.18664787	11.10185716	11.19540133	11.02498558	11.24672998	11.03345594	11.04393939	11.34250941	10.86422696	11.08518002	10.58892428
NFE2L3	7.970188147	7.638586798	7.915512766	7.509314063	7.725591785	8.005553493	7.359443815	7.550117625	7.330618441	8.020409486	8.006911318	7.642396838	8.104611156	7.554781088	7.639793382	7.736927553	7.767096032	7.630714383	8.292771395	8.090194523	8.36017777	8.064055848	8.197780354	8.00003696	7.450769498	7.870155183	8.122241561	8.169539487	7.017534105	7.759400923	8.276030378	8.064516013	7.905652661	7.863453242	7.893889159	7.807801245	7.731800513	7.924146864	7.203513797	7.646828933	7.603961392	8.169592443	7.58407333	7.937696657	8.31158677	8.087693857	7.693082389	8.242449445	7.609441322
MCUR1	9.112772145	8.92481593	8.734265629	9.310490073	9.336431013	9.215000805	9.268900227	9.00318804	9.078875543	9.00755781	9.181760096	9.114946499	9.130710326	9.17141402	8.766812835	9.016807851	9.135312942	8.505371074	9.27501207	8.510168491	9.116209014	9.012783334	9.382176508	9.395109332	7.907741215	9.077483404	9.220144491	8.899005374	9.122654961	8.820007421	9.290483884	9.255751595	9.287596356	9.283054833	9.161132627	9.314563457	9.095393143	9.103881945	9.234349363	8.969377213	8.989424442	9.294064991	9.266633672	9.272449449	9.068879417	9.180248073	8.814673014	9.078661131	8.825222053
LIMA1	8.944928344	8.577530108	8.538568585	8.523144292	8.112579782	8.337679524	8.308316896	7.946900418	8.361835114	8.567779167	8.33420068	8.62257499	8.826839688	8.49273157	8.237374656	8.657796199	8.712680398	8.420036636	8.571832554	10.70888271	8.886536096	8.698713787	9.124328546	8.921529537	7.916089202	8.781903202	8.224007715	8.005587108	8.38036949	9.068642056	8.496919494	8.541863314	8.147234902	8.872611947	8.447316346	8.676034455	8.871790797	8.366094786	8.316938269	8.542682349	8.701408699	8.574332616	8.369310568	8.394114332	9.163151673	8.673856885	8.614799544	8.677470397	8.155951486
LETMD1	7.554074232	7.794075938	7.863915338	8.283664816	7.919772642	7.944549233	7.59647925	7.831957175	7.449462265	7.907778667	7.739875489	8.058720621	7.856180407	7.695643097	7.924208025	8.039955623	8.166614476	8.187322292	8.150197683	7.606794281	7.803328145	7.841432048	7.672978898	8.454187267	7.370478889	7.866739242	7.835599015	7.942260596	8.00087684	7.946632609	8.060539161	7.798099356	8.203243889	8.267677892	7.816816605	8.074217166	7.959855059	8.016456338	8.041702522	7.9535358	7.822708481	7.894977231	8.239924661	7.995050101	7.81773271	8.073628254	7.898973804	8.000421449	7.807475127
SLC4A8	9.350967001	9.274112466	9.512395155	9.554978311	9.250019852	9.189464958	9.028505278	9.277551284	9.252899965	9.365464824	8.895234414	9.447528514	9.076527775	9.613970531	9.209691003	9.783463325	9.483519151	9.188175217	8.643223982	8.925870287	9.292041483	9.02866041	8.545340921	8.905331941	8.35971904	9.226887842	9.094217927	8.707234982	9.578883332	9.372370625	8.979241871	9.578089185	9.67407616	9.639500936	9.656938792	9.517148248	8.889405478	9.772135897	9.757676882	9.430073803	9.456456475	9.405232973	9.566323618	9.510138653	9.340560836	9.501873156	9.541550771	9.149032389	8.788742956
TNIP3	4.605864526	6.033619069	5.535329885	5.657565693	5.180607755	5.274383988	5.390977295	5.315399569	4.96454879	5.179784666	5.457326744	5.453910205	5.221205234	5.788815985	5.511899089	5.305077944	5.236218534	5.552025457	5.574994628	5.336028891	5.587500578	5.914793228	5.540379398	5.897630604	4.490161281	5.280709644	4.885955427	5.046970698	5.684962051	5.494925922	5.508118278	5.420345606	5.30256877	5.733821824	5.866909674	5.292548242	5.417100509	4.799032776	5.282674219	5.453304459	5.827692577	5.380071712	5.716546373	5.304606205	6.128354878	5.679914626	5.517664712	5.082250234	4.854370633
MAPK9	8.668059573	8.650892048	8.913263855	9.32031123	8.80737493	8.618659287	8.58730406	8.738073076	9.005019582	8.990353444	8.391243527	8.961931816	8.278033397	9.20923496	8.833236902	9.333259285	9.071398871	8.510657733	7.999947437	8.881841851	8.535429544	8.457673144	8.283667126	8.732636625	7.678068346	8.674365895	8.962013787	7.982825417	9.270051535	8.731799557	8.430402714	8.845013441	8.907954206	9.321051164	9.006392214	9.124635457	8.444922799	8.927350626	9.41417119	8.772060678	8.690785204	8.747536611	8.844841202	9.120403063	8.899726868	8.946945476	8.920182284	8.315961002	8.098248962
COL23A1	7.003295581	5.982529535	7.084223213	7.222288966	6.859657832	7.174423099	7.30099696	7.470654941	7.638081302	7.632467768	7.298391758	6.433082427	6.842250496	8.139689459	7.544701134	7.79165238	7.940154485	7.834140028	6.474215042	7.308937355	7.512971723	7.284047619	7.119201002	7.40330801	6.397938079	7.884547137	7.902279781	6.842365683	8.335611293	7.280562335	6.603200841	8.090560999	7.505276659	8.189283161	8.128584451	7.112564571	7.427657459	7.344013714	8.089276131	7.907651083	7.329962964	7.656299237	7.714757066	6.924819491	7.589114821	7.572758139	7.223317067	7.1775069	7.381986075
BCAR1	9.703462557	9.60940252	9.438718932	9.807563843	9.451637274	9.287013114	9.6957263	9.778277139	9.644837706	10.48175169	10.16673128	9.508327977	10.37787417	9.666519641	9.414764422	9.890117252	9.743448451	9.772498391	10.01391344	10.14074171	10.47129421	10.29214161	9.837293506	9.831593867	8.449892859	9.855390011	9.623166718	9.69230881	9.606829032	9.4212825	9.746544267	9.560847028	9.378855986	10.17185466	9.359220908	9.620075031	9.775588099	9.326097463	9.992217296	10.01657272	10.00932686	9.760846049	9.665813553	9.879690841	10.34887867	9.208707068	9.611461397	9.723697743	9.08098166
FHIP1B	7.955890658	7.934289073	7.861958925	7.850636918	7.841260263	7.858631423	8.024012533	8.077463181	7.799366615	8.437960208	7.785975089	7.871033264	8.057256364	7.862124952	7.826902062	7.950895406	7.391125527	8.190845227	8.379486902	8.039666468	7.803785661	7.794552022	8.341945409	8.238134155	6.970741047	7.813758037	7.89960778	7.809324399	7.972927314	8.196221481	8.025935497	7.819078652	8.291215576	8.214749935	7.670941745	8.072599147	7.959661384	7.589677405	8.202066739	7.729495205	7.877050805	7.803749232	8.308421294	7.534487875	8.313650985	7.714209647	7.767950171	7.709128479	7.575041086
HERPUD1	8.184423922	8.443761962	8.353943039	8.439391659	8.60244098	8.726304155	8.610541601	8.898781005	8.211662479	8.954071817	8.550595451	8.703021865	8.7831035	8.534570976	8.590158146	8.19470204	8.324075149	8.099402035	9.401901078	8.413509527	8.761465346	8.755879061	9.020295472	9.047366703	7.948167298	8.358722485	8.469637344	9.075670723	7.862027641	8.660226771	8.786533842	9.08634114	8.617684108	8.881711243	8.397489445	8.549498636	8.507497757	8.853651863	8.380607183	8.695811229	8.389788619	8.629051676	8.520610095	8.580362307	8.799256678	8.630909297	8.272936271	9.002261304	8.153175985
HOMER3	8.088026982	7.482943585	7.406500143	7.706917333	7.420977189	7.725873121	7.702922819	7.096619994	7.733052021	8.085141414	7.882401091	7.626275403	8.199008992	7.486947093	7.301053887	7.842540825	7.438798022	7.456589041	7.710276864	9.328362522	8.343180982	8.24085648	7.987055453	8.01306709	6.810447841	7.642547872	7.504677004	7.568181205	7.110416971	7.449976491	8.278662925	7.92671081	6.65770049	8.074026129	7.643443568	7.65442006	8.039657362	7.697210073	7.738632898	7.464841715	7.462596422	7.6765235	7.616020275	7.722423467	8.089001119	7.300201656	7.481404515	8.056066292	6.990481423
POLQ	5.96510266	5.731942333	5.553503481	6.516297206	6.302016225	6.001865805	6.654810064	5.811874539	6.327960587	6.536752288	6.141242513	6.369559916	5.569992128	6.015628824	6.552956045	6.138926466	6.69655555	6.125808895	5.93441842	5.903705198	5.756661717	5.702130071	5.931625687	6.836058749	6.050579974	6.248538796	6.700527435	6.137650938	6.265280826	5.68962605	6.010870433	6.214641561	6.148581652	6.785791541	6.106193504	6.314540219	6.225105704	6.700743413	6.329727575	6.413118172	6.327743479	6.018624453	6.532456676	5.636287957	5.779466202	6.730374997	5.922545435	5.985009583	5.677758788
PIK3CB	7.567177922	7.758275756	7.650972711	8.160966981	7.669250893	7.663563241	7.735881362	7.827881381	7.570490771	7.702667156	7.583060396	7.969467459	7.465001943	7.887057418	7.646731278	8.020953447	7.782012069	7.64542943	7.446317059	7.61144493	7.503549725	7.590659318	7.115898663	7.733922515	6.57607531	7.690753329	7.535417808	7.400962815	7.787181401	7.796581573	7.602098782	7.665940946	7.802045162	8.073975522	7.764712827	8.141362067	7.430473908	7.988968517	8.075796932	7.780314934	7.375918475	7.745376654	7.866772767	8.261452293	7.839945353	7.771361094	7.651039451	7.534204765	7.314011313
THOC3	6.069039711	6.999618528	6.606449512	7.004741053	7.196489931	6.496109971	6.971354809	6.571555942	6.740179241	6.527559198	6.637288425	6.911372112	6.658627554	7.58946634	6.914931003	7.619539699	6.819275405	6.415678153	6.781402583	7.171170926	6.965509753	6.706687364	6.572290683	7.454842748	5.448703416	5.996032972	6.459266821	6.169879964	6.862263729	6.830313417	6.644709791	6.854064257	6.934317247	7.031743932	6.915640691	6.951080257	6.737722273	6.254274957	6.722780263	7.051205959	7.336163535	6.154783387	7.112906183	7.108055852	6.939791488	6.306755857	6.317647806	6.846205257	6.332428087
HEBP2	8.206506328	8.099416958	7.673480513	7.948404889	8.0958204	8.304142127	8.446104316	8.32263052	8.069184621	8.361254129	8.504301491	8.250356154	8.495657945	8.187675684	8.003348873	7.812065537	8.383418427	7.897142177	9.005729932	8.95881384	8.350574129	8.547048477	8.545717957	8.626549864	7.377822682	7.959162735	8.293934981	8.695960877	7.927291038	8.019574689	8.368360163	8.180119139	8.058086823	8.587343992	8.195087164	8.272831404	8.113461218	8.045861268	7.861059371	8.474412849	8.811174049	8.343691671	8.47977054	8.151114315	8.606851944	8.261628748	7.89182081	8.594409578	7.797865693
MPHOSPH9	9.565811222	9.386680626	9.174768302	9.637180873	9.617577358	9.658667187	9.532964136	9.290544103	9.21505178	9.453761833	9.754960737	9.615857426	9.659110721	9.634361777	9.342659348	9.567062641	9.513404168	9.592814669	9.68996819	9.868234539	9.555038844	9.408593344	9.81872277	9.935532732	8.824817255	9.596122658	9.741379394	9.545711189	9.452901288	9.579587607	9.6942445	9.524445139	9.319863974	9.889059376	9.358835353	9.791713475	9.527265363	9.609558584	9.647766258	9.411618287	9.451743191	9.607784943	9.801327787	9.492679519	9.762466354	9.513002952	9.409850193	9.440294673	9.413955188
PLEKHA5	9.353028495	9.801882282	9.341923034	10.04836939	9.832952427	9.538319371	9.955139261	9.779857649	9.588534878	10.02641189	9.817718279	9.875918252	9.797769843	10.09320684	10.14209031	9.936395963	10.05725712	9.840844754	10.00859938	9.077225936	9.742435919	9.513935127	9.677406544	10.33199516	9.204367095	9.936363936	9.963370463	9.753597319	10.15812384	9.704188865	9.796824773	10.10396181	9.833576728	10.44422739	9.838468119	9.783324542	9.553580827	9.852708999	9.902261988	10.00428665	9.917069073	9.594990467	10.18862226	9.658917473	9.867350312	9.910155383	9.544128079	9.289409849	9.532456136
PRSS8	4.844566181	5.978782979	6.128459218	5.262397713	5.890951771	5.685543647	5.704876638	5.338796738	5.151512665	5.653860088	5.853387162	5.253336924	5.725223187	5.770709832	6.364704239	5.822027421	4.952729213	5.445806215	6.279776729	5.90360881	6.748456931	5.741087678	6.474156719	5.742092051	5.288159185	6.064453357	4.451761842	6.363299438	5.572987299	5.434863613	6.171931191	4.9634671	5.402383155	5.6329035	5.461902094	5.261959813	5.882081043	5.82078356	4.689597747	6.040258796	6.130551374	5.341913293	5.843552272	5.657706845	6.176790774	5.619406255	5.48618791	6.427334784	5.670050132
SIKE1	7.907042094	8.050353998	8.059238463	7.997357469	8.158678083	7.957126281	7.836526123	7.835688452	7.566832898	7.964853964	7.699082026	8.108608894	7.944259698	8.042391305	7.917687826	8.129071503	7.759412961	7.766397299	8.193803459	8.24066738	7.957084802	7.986299519	8.241347029	8.484471256	6.724692817	7.871841044	8.018605878	7.790195137	7.700745686	8.310718483	8.272056236	7.729042841	8.191039519	8.05544961	7.806370471	8.256106174	7.81485602	8.275118925	8.033787138	7.911690056	7.749952572	8.155600071	7.954352703	8.088897264	8.247775585	8.1247852	8.210144058	8.269920761	7.398338402
RRP12	8.127105106	7.968211249	8.118778289	8.201129923	8.115153067	7.834876999	8.249439584	8.102570367	8.168452573	9.17184871	8.55118346	8.101582727	8.000043966	8.340522732	8.076232386	8.354640881	8.009827858	8.058509864	8.138878638	7.430685743	7.923408566	8.194422517	7.836426355	8.391282501	7.400730146	8.244253575	8.209289698	7.982256968	8.913662832	8.16496722	7.986989059	8.403150808	8.181512193	8.677801738	8.174036381	8.402083662	8.351385922	8.529207153	8.830292388	8.295656139	8.519715442	7.961751953	8.490804697	8.342442832	8.329728716	8.222279493	8.078483516	7.656183371	7.823440714
FNIP2	9.170415397	9.481833588	9.19869395	9.578158218	9.3787997	9.216040048	9.495966067	9.407090016	9.188497865	9.427243682	9.350293572	9.313511226	9.465507701	9.559730196	9.271098235	9.467036887	9.32377217	9.144151026	9.188322062	8.264592254	9.585228803	9.218859024	9.190341495	9.544915835	7.967050135	9.217174914	9.109458862	9.145169256	9.270516824	9.316766075	9.444687822	9.527207023	9.405293312	9.741665427	9.471541266	9.498873274	9.107831956	9.454855177	9.361356014	9.465872722	9.315883336	9.448134081	9.522612405	9.532821406	9.645175516	9.256638455	9.109812013	9.485967105	8.703155687
MSMO1	5.936863719	5.974099574	6.038553423	6.470431714	6.37209676	5.885409902	6.194471666	5.653234177	6.294765028	6.461673035	5.949317641	6.203233839	6.190624313	6.012898216	6.441481403	5.892294997	5.437786863	6.263628153	6.24108908	4.982765387	5.463703521	5.958160493	5.65849303	6.65127962	4.826697819	5.726241249	5.526806452	6.221674727	5.798521708	6.24782191	6.673559678	6.04617213	6.563747689	6.375578772	5.526853571	6.2378695	5.855713991	6.167231905	5.962075928	6.114218356	5.289446508	6.122916486	6.300748501	6.138828505	6.363101301	6.603358544	6.737239991	5.715265471	5.703772541
TTC17	9.913383447	10.34719556	9.768590149	10.07563449	9.855456072	9.901100891	9.997735456	9.909277192	10.12721573	9.939730233	10.00037994	10.17325938	10.2875096	10.3081706	10.22423295	10.17287854	10.2649739	9.9313212	10.34963529	10.60198755	10.19786372	10.10517284	10.03407367	10.49692642	9.133707677	10.17783444	9.701262537	9.708863935	9.924357931	9.981254586	10.35461942	10.25611351	10.01729432	10.35965019	10.28059616	10.1530366	9.942756948	9.996629021	10.0432147	10.10230345	10.30190145	10.18801766	10.42720513	10.34908354	10.54784236	10.04695657	9.923631311	10.06668129	9.658094191
FSTL4	5.287102862	4.309664198	5.593717696	5.591605613	5.225123184	4.81195976	5.53608731	5.101960076	5.257710582	5.688219823	4.856331314	5.663371801	4.936013437	5.793431655	5.17618372	5.892943609	5.470529648	5.717275683	4.050971113	5.143399895	5.073321284	4.895341202	4.363647876	5.185344161	4.366843364	5.270855345	5.945247089	4.802068001	6.024801885	5.517357108	4.040344369	5.338410681	5.540566446	5.598773734	5.269754627	5.488410721	5.161405211	5.543883377	6.000037476	5.318946834	5.490074125	5.493489715	5.891506068	5.559792637	4.958107731	5.457919187	5.042647878	4.521300067	4.864367145
FOXN3	10.43502315	9.791976391	9.831771932	10.13665824	9.938609814	10.35475715	10.06825857	10.28812234	9.959017865	10.44673358	10.342754	10.22998698	10.39027888	10.16815466	10.02931129	10.28038827	10.08891393	9.825650899	10.48369374	11.43988087	10.33429827	10.50078589	10.37737761	10.1274168	9.451695208	10.10555382	10.1949466	10.17264296	9.740142923	10.05986779	10.44533423	10.2206205	9.991136362	10.1887847	10.19323138	10.10676575	10.06079037	10.45570796	10.10977831	10.18457821	10.20915169	10.40420339	10.09418661	10.26213126	10.53354399	10.1766813	9.880763197	10.49558126	9.761096556
METTL24	5.502538815	4.229512117	4.05798288	3.965736236	4.234596751	5.119125944	4.671070671	3.603727458	3.76281483	4.744776844	4.271316598	4.175034805	4.469567922	4.206626115	3.854500514	4.293107798	3.734973354	4.799146438	4.681207463	3.977340738	4.293912218	4.59316367	4.644415994	4.36490791	3.853804316	4.563859941	5.185151965	4.548003884	4.873118168	4.872138493	5.294102334	4.380896683	4.467644161	4.37679113	4.653785928	4.937726564	5.133938216	5.177275107	4.408956903	4.307636093	4.236994062	4.700838187	5.408678139	4.418067849	4.214855396	4.443754081	4.25904941	4.367398589	4.38757504
AKR7A2	7.463874632	6.989698715	6.820943379	7.383641493	7.037916273	7.231098698	7.206117743	7.017685694	6.78709568	7.254073244	7.174924268	7.139119054	7.351818721	6.924669142	6.577189485	7.024967952	7.0302607	6.709066837	7.467831855	7.005353091	7.441561081	7.350902624	7.697475933	7.439167111	5.986319323	7.042107903	7.280901298	7.156212084	7.065718871	7.392457351	7.24565853	7.239945273	7.120846007	7.519087731	6.73238391	7.270784754	7.452717251	6.723312569	7.299630513	7.118446383	6.925659397	7.043083556	7.055680927	6.84628983	7.420595305	7.177008539	7.092158222	6.932410759	6.672848726
MRTO4	6.502438104	6.467596798	6.864939371	6.900720212	6.647965507	6.340416182	6.52318409	6.597613495	6.414172181	6.448465341	6.225590781	6.317913879	6.322878664	6.669674538	6.132681481	6.582858712	6.797232239	6.692853888	6.787891057	6.183777071	6.669417081	6.042177225	6.576029459	6.991540545	5.388842357	6.807931174	6.296026463	5.942486652	6.737308774	6.574557021	6.580889042	6.559165078	6.618134442	6.95046894	6.448918678	6.66502536	6.373843971	6.399316974	7.065468248	6.647891199	6.628108607	6.744869059	6.666479137	6.619739564	6.700738525	6.667224218	6.416118935	6.277831921	6.324512874
NNAT	5.297880648	5.435800669	6.316045793	5.654098651	5.9800066	5.890873416	5.580482879	6.462672291	6.052388624	6.625348393	5.313726984	6.094232687	5.391411811	6.168598283	5.298548958	5.550911674	6.192601347	6.098384316	5.335567758	4.823137592	6.110271117	5.81991862	5.280721546	5.789066922	4.616909681	5.832080089	5.598253737	5.265270263	6.134216313	6.119879981	5.266100831	5.858716495	5.854027572	6.561204505	6.188765511	5.706304645	4.983351835	5.40432839	6.722165612	5.371311941	6.356959458	5.862726845	5.794960799	5.95765064	5.510552098	5.426581522	5.614371203	5.389650581	4.946706826
USE1	6.238970146	6.730905317	6.093953818	6.289933716	6.052221166	5.816398975	6.526029274	6.525367256	6.360754327	6.904659747	6.464337115	6.125740012	6.429972944	6.57585748	6.318748692	6.725497415	6.43793391	5.946595533	6.487270961	6.620708987	6.636212884	6.613248639	6.082380956	6.388570966	4.873163026	6.086057424	5.944008245	5.530782863	6.567059104	5.994845003	6.465384318	6.51609121	6.173086183	6.886182137	6.066618236	6.034344505	6.445918394	6.043646075	6.270907433	6.300141558	6.574539752	6.330634362	6.63858175	6.602637761	6.659645992	5.746309258	6.046354516	6.346483772	5.916808442
MCF2L2	9.791921095	9.39904732	9.807883799	10.21564228	9.974735812	10.04875191	10.4550241	10.07129466	9.567116964	10.19328962	10.21612987	10.23169959	10.31822932	10.38215547	10.10052397	10.54293583	10.45972664	9.925477931	10.11322917	9.526865184	10.06072892	9.892955988	10.26200409	10.39429269	9.083410008	10.26224947	10.44683269	9.972000369	10.07862329	10.09891	9.84165743	10.11601136	10.08859077	10.50603949	10.27758418	10.12801884	10.05921431	10.06246759	10.0885428	10.29101321	10.23763719	10.13199437	10.4675278	9.990843584	10.10428877	10.33045307	9.705884304	10.023216	9.963269791
NRIP2	7.85061459	7.283991895	7.015933548	6.614104116	6.838735571	6.965697969	7.031249047	6.691487989	6.992902056	6.913180519	7.162093762	7.049073458	7.333485669	7.678907944	6.870140119	7.741108911	7.828431451	7.052604643	7.20744773	8.548337466	8.635159042	8.12115971	7.541243865	7.267757527	5.913153977	7.261385662	7.146632589	6.870565435	6.916917757	6.96266875	7.138012439	7.869510162	6.817839885	7.74705409	7.87158499	7.133349475	7.293022366	7.822564984	7.004903697	7.513360924	7.544748053	7.559080168	7.17324914	7.517984118	7.580049586	6.734659907	7.007378712	7.354757755	6.628420981
LAMA3	6.967618557	6.986490138	6.447218745	7.291633769	7.310719767	7.553662638	7.315134381	6.975910476	6.728413285	7.500863322	7.210374572	7.029872999	7.011531118	6.96561003	7.575611324	6.902497965	7.596851195	7.139019379	8.010871788	5.262523538	7.430808581	7.661721763	7.374403151	8.008917469	5.943805862	7.674790707	7.887830324	7.539723156	6.717797246	7.394029563	8.005560642	7.64140569	7.738242962	7.162021087	7.566998599	7.178542584	7.350638267	7.399402223	7.425457237	7.18222905	7.080814477	7.114883548	7.64763817	6.575971591	7.02275486	7.050950695	6.899676782	7.302879185	7.404145971
AP5M1	8.668403152	8.463586015	8.493127284	9.018157402	8.855760582	8.893993877	9.03561596	8.700774511	8.770207487	8.692672053	8.856035493	8.764569928	8.75590386	8.703271457	8.81336989	8.897232223	8.693362452	8.625488197	8.800325324	8.217759084	8.679580762	8.878861094	8.635222795	9.065842649	7.771987674	8.637148856	9.067028837	8.993456684	8.573286755	8.84022132	8.770697144	8.916475671	8.933278724	9.138085923	8.960692705	9.097931629	8.644828149	9.571314757	8.81613862	8.97918754	8.692875057	9.038756536	9.199011009	9.042845961	8.819002122	9.056075593	8.551832532	9.193890177	8.135130519
ANAPC4	7.29586235	7.575433205	7.309456751	7.532718581	7.39367831	7.400560706	6.964830136	7.195158612	7.1897013	7.542870682	7.36581316	7.621850453	7.486205197	7.286744786	7.562771462	7.53040787	7.346540404	7.310414863	7.66781633	7.030497287	7.784178546	7.388252056	7.387766273	7.978107939	5.822132774	7.348347358	7.265383192	6.948947205	7.290842037	7.594230064	7.444087519	7.557999199	7.430997912	7.758836738	7.46554603	7.553455792	7.159765924	7.543790209	7.658440185	7.186856935	6.869381605	7.656498581	7.453562309	7.202616234	7.530422284	7.603550482	7.332072046	7.512962275	7.025495744
TRAPPC3	5.805471476	6.216299237	6.062693437	6.370332576	5.970151025	6.119345061	5.93630987	6.193210782	5.697071666	6.200190607	5.954636456	6.145260691	6.061150706	6.469080774	5.985886972	6.132108207	6.496591744	5.89676236	6.459454882	5.709425986	6.306228027	5.945317517	5.542293381	6.132942334	4.034162885	5.944385654	6.091146465	6.009608852	5.746969105	6.303502419	6.245608795	6.197442432	6.195290763	6.301031158	6.172224553	6.399301718	6.06343685	6.341325863	6.391402529	6.0419084	5.963395559	6.305041006	6.283630095	6.176975057	6.355357398	6.18289145	6.03894421	6.295841286	5.573287341
THRAP3	11.57437066	11.7710999	11.38047503	11.62116795	11.39080008	11.40881533	11.47554169	11.41990695	11.83352943	11.63475999	11.07842085	11.509806	11.70212392	11.84444794	11.69587387	12.054748	11.86134561	11.35863181	11.63978832	11.97955246	11.70154839	11.43751101	11.64705819	11.79285475	10.50998345	11.68427545	10.9211903	10.64613585	12.00926342	11.54179255	11.47822276	11.68185679	11.45434066	12.01993262	11.7256352	11.76289263	11.51413346	11.68720974	12.0046358	11.59831973	11.92926609	11.70351073	11.84794935	11.787674	12.2764618	11.60083893	11.48190876	11.52154421	11.27067035
PHPT1	7.186763874	6.994111385	6.921406047	7.731365176	7.069759513	7.183973812	7.332090053	7.266436895	7.00538602	7.487082343	7.400291514	7.295522105	7.631391605	7.18740761	7.269883155	7.322120905	7.270278479	7.119876593	7.821677544	7.892960787	7.577043837	7.625522693	7.822559682	7.395555677	6.238863232	7.305839378	7.360361842	7.30024322	6.900978535	7.019333512	7.553546552	7.117686252	7.201234803	7.699640796	7.127639656	7.059576324	7.568590552	7.191325124	7.329774625	7.301382869	7.269014272	7.23468512	7.361419816	7.126077156	7.593380894	7.061445273	7.142462161	7.822701487	7.083750346
ENTPD2	6.830531861	6.144770825	6.116900777	7.119128991	6.602743364	7.259415025	6.64653158	6.224979471	5.489227247	6.665802784	5.427119291	6.292348583	6.934515995	5.950636247	5.86860841	6.168032369	5.663831635	6.953211369	7.954080819	5.798930297	6.998575338	6.502532905	6.759557098	7.477477397	5.556739784	7.283658038	6.29881839	6.66490463	6.299141007	6.472291952	8.012275403	6.333559266	7.218513426	6.697144488	5.827412127	6.40369452	6.869709183	5.77380166	5.67112687	5.450681109	4.927858141	6.2763782	5.978591077	5.792292357	6.44705411	6.723624892	7.052244544	6.489254907	6.191374278
LY75	3.344531079	1.859647185	2.638325796	2.980494669	3.33323301	4.667179217	3.957427721	3.022077943	2.849706676	3.644491797	3.06556091	3.651981009	3.31569276	2.672223414	3.083366748	2.937530354	3.009181688	3.459605574	3.170044715	2.694001036	2.851769359	3.57227262	3.906390549	3.643904315	2.566029968	3.52927786	2.700689223	4.010797436	3.415279114	2.524582539	4.506686563	3.434500279	3.57070442	3.260126542	3.357149144	2.860331299	3.143136634	4.477282158	3.637359043	3.859383207	3.089554155	2.427065734	2.873671048	3.846731929	3.895659382	3.85965573	2.820212129	4.32929945	3.134373282
ARID4B	11.11889213	11.56780914	11.21555876	11.28924438	11.10401144	10.92188916	11.12576284	11.09113722	11.31677175	11.49643343	10.88440809	11.34192614	11.56523207	11.42846434	11.49888078	11.77526792	11.45668535	11.12950767	11.2451263	11.99233215	11.70663507	11.44382967	11.16594604	11.40056804	10.34344564	11.05266593	10.74786015	10.61127118	11.26916471	11.00684012	11.26239787	11.30370859	11.16301503	11.63486027	11.42487216	11.38081263	11.02729867	11.08642334	11.07426076	11.18553824	11.45731507	11.32976148	11.42563583	11.72334897	11.86420639	11.27190425	11.20012798	11.250522	10.68173022
OPN3	4.047644598	4.142657786	4.795158247	5.157205167	4.932307698	4.799088259	4.868411536	4.831430866	4.094252734	4.844417539	4.985296053	5.132394791	4.447529089	5.245021184	5.05173338	4.795208845	4.679860194	4.618175891	4.06435286	1.673855752	4.367375266	4.387698295	4.022354608	5.222666954	3.216939646	4.898820249	5.729415626	4.006349295	4.677527401	4.898113112	3.981823158	5.045587306	5.134118856	5.224090206	5.022769662	5.122369846	4.171701869	5.102490307	5.254188662	4.626959071	4.427378854	4.057957365	5.190899381	4.450367457	4.599681475	4.660922877	4.765594692	4.418091462	4.617280028
SDCCAG8	9.702480772	10.57764997	10.23935092	10.39748019	9.976999977	9.623267987	10.19900457	10.23034864	10.36720169	10.08366415	10.13091356	10.34940424	10.50752231	10.45038419	10.47854869	10.5874051	10.54535174	10.00445752	10.26763842	10.14401067	10.647707	10.55288568	10.41317738	10.54215987	9.388684399	10.39065843	9.877072618	9.645434826	10.39478935	9.947756289	10.07798209	10.29792036	10.27210018	10.76412225	10.35099546	10.13556256	10.00827695	10.00840208	10.46403916	10.49219162	10.61388196	10.3765408	10.59986848	10.57460161	10.8350843	10.23376187	9.952899971	10.27294386	9.79547466
PTPRN	8.241898261	7.293297662	8.641290992	8.909891353	8.517226392	8.246001242	8.458567873	8.53485839	8.999050075	9.27436484	8.305702805	8.526857876	7.93681804	8.873332632	8.550372484	8.637065098	8.499316349	8.784456241	7.692126634	7.612981804	7.893559295	7.899396398	8.007793814	8.486498578	7.818731472	8.606150848	9.014399058	8.175817381	9.097328105	8.519439865	8.103685424	8.593586246	8.78816835	9.138508548	8.603549244	8.585122653	8.539211661	8.875850223	9.356186295	8.289990529	8.424841798	8.049172634	8.706213547	8.282959062	8.120081808	8.409377341	8.261666399	7.522820855	8.204976519
HHAT	4.790934345	5.101523068	4.982647071	5.592958905	5.060887884	5.51619322	4.5460574	4.740891283	5.062176225	5.287649592	4.884787737	4.721733121	4.649556907	4.583829644	5.480368249	5.175764005	5.166428586	5.061720734	4.937969659	3.676510223	4.762124831	4.46467842	4.407699132	5.020530392	4.322256226	4.984072478	5.401005838	4.925061968	5.258519218	5.21810188	5.267935849	5.216718858	4.666702151	5.30904163	5.233275602	5.573736855	5.41331026	5.790382191	5.288568217	5.118002256	4.994445885	4.79580946	5.279533495	4.905947412	4.807425954	4.918315032	5.056150402	4.742361637	4.933732851
KIF1B	13.63191148	13.37927604	13.48238581	13.76798733	13.56578934	13.59032532	13.45723486	13.31585971	13.27223116	13.61004968	13.66784882	13.55933409	13.67558221	13.55866753	13.41395206	13.95437768	13.65474272	13.43972741	13.56213876	13.411917	13.89807214	13.58358635	13.63250392	13.74836106	12.15463999	13.64168155	13.47044503	13.1298122	13.34965085	13.59821668	13.5037132	13.59306062	13.60457278	13.81285909	13.65713974	13.76619771	13.43338145	13.45451567	13.63689102	13.42942128	13.3530153	13.57784235	13.6000701	13.54859526	13.87968533	13.55987997	13.36217758	13.58625788	13.00016358
FOXC1	5.497451365	5.228839162	5.569695145	4.753614096	5.487877405	5.996426397	6.173296924	5.764084249	4.675414095	5.325418693	5.774992434	5.78532389	6.561866899	5.278581023	5.378649559	4.742045915	5.631146044	4.972283053	6.528682373	4.772797571	5.742736224	5.760434795	6.328288123	7.239321391	5.582827289	6.292296371	6.171240516	6.23247912	4.979482382	7.123622599	6.783462605	6.391649827	5.32616889	5.216529326	6.009312498	5.985388706	6.088443411	6.140041817	5.459977512	6.166075392	6.083205388	6.780379596	5.687966473	5.594235576	6.006765843	7.101791982	5.884896318	6.5335016	5.924865213
TBC1D22A	7.969988647	7.605828145	7.914512876	7.805644119	7.897955901	7.838247539	7.808591024	7.753987423	7.557845797	8.087549185	7.773912136	7.991532719	8.097473062	7.852892195	7.451013522	7.894780576	7.899774518	7.528597951	8.061835518	7.150957665	8.11505484	7.850362846	8.510250656	7.973629681	6.639374521	7.962176573	7.829227122	7.744383847	7.932546808	7.933028466	7.9940824	7.74736484	8.012037223	8.296366428	7.805666221	8.15506438	7.852296693	7.876836028	7.965919479	7.880918401	7.726691955	7.889167483	7.863859797	7.909315369	8.325740575	7.697937058	7.653299423	8.09209652	7.490421257
SYNE2	10.7055871	11.0122656	10.59743979	10.78461687	10.62215646	10.69947768	10.86017044	10.71400999	10.60444088	10.67629697	10.85376175	10.94673328	11.07247886	10.87470312	10.80669999	10.89584345	10.9816807	10.55681756	11.28668204	12.14118788	10.94456704	10.88632477	11.40096652	11.20900126	10.38653371	11.06043799	10.57878032	10.79531635	10.63888791	11.04253521	11.3990294	11.0217844	10.59843001	11.22793516	10.83866321	10.70061856	10.88050027	11.10209422	10.87953297	10.82257796	11.099342	11.28589196	11.0201578	10.91175567	11.11903164	11.03490998	10.76021091	11.29729988	10.66366682
PLEKHH1	11.98001363	12.33581014	12.40755329	11.69913357	11.07323375	11.10608749	11.27473874	10.9407061	11.31969998	11.57262587	11.30511592	11.38920067	12.27464711	11.36592166	11.09247285	12.20585479	11.54735604	11.48381534	11.91761714	11.22724663	12.74773042	12.17894147	11.85448266	11.50976782	9.101477323	11.58921415	10.53590225	10.57184545	10.66306506	11.49883225	11.92741417	11.27262029	11.59294152	11.8503921	11.22563177	11.59781024	11.78216214	10.76032154	10.37489294	10.89916407	11.33682922	11.64518854	11.42569162	12.0612964	12.6442555	11.05692658	11.58104157	12.14597144	10.31324707
ATP9A	11.01328909	10.91790348	11.12595129	11.57552543	11.18207906	11.19260767	11.25023128	11.26526901	11.13954172	11.49412452	10.85236666	11.2270167	11.08105522	11.41058779	11.19461239	11.34635511	11.26523775	11.02089117	11.2093151	10.73827636	11.1040514	11.00842586	11.14588015	11.21892197	9.842266281	11.16890398	11.4031837	10.7823656	11.17470417	11.25648665	11.20201392	11.29157136	11.4019631	11.63866542	11.17829701	11.47306774	11.12578661	11.23195541	11.59952078	11.07910752	11.10169343	11.04118463	11.38928497	11.2928169	11.32823288	11.16194829	11.22033262	11.07630116	10.5607469
FAM168A	11.95630823	11.50676419	11.68957261	11.78806277	11.73020039	11.93400063	11.89788792	11.73168892	11.69435376	11.99172405	11.80896475	11.93985717	12.0087794	11.73307281	11.60035323	12.08023764	11.86950767	11.56334495	11.88710955	11.30664823	11.62694552	11.69456118	12.14479388	11.97743409	10.69894246	11.84509356	11.89482034	11.56474067	11.88873342	11.89371629	11.97566971	11.88880605	11.91242949	12.20678697	11.74774641	11.97180015	11.9168112	12.20098813	12.16975801	11.79082648	12.09038249	11.81621439	12.22143786	11.81035758	12.1114872	11.9906997	11.73314813	11.93417311	11.36933932
RELT	6.639583959	6.79471443	6.761886513	7.019433716	6.397286731	6.186540617	6.756484451	6.56061071	6.589920646	7.767491532	7.080115402	6.701198141	7.741315656	7.049724917	6.79968408	6.962777821	6.663357398	6.728380958	7.216057254	6.653232301	6.979155538	6.835554328	7.259930222	7.050254565	6.100828028	7.101757381	6.149192864	6.601656747	7.130150021	6.728293328	7.235107458	6.89657538	6.94209685	7.431267786	6.543354862	6.812091306	6.952656139	7.003058522	6.503431465	7.111258982	6.727259975	6.726261287	6.888176855	6.625486359	6.936795328	6.473666523	6.904439048	7.131347837	6.286971969
GALC	8.832611555	9.319156765	9.06248389	9.277964523	8.998223042	9.198120619	8.960738143	8.723038467	8.798829662	8.758604634	8.997034734	9.198653369	9.360158217	9.003484828	8.746257124	9.092187131	8.870304008	8.811934762	9.300957437	8.513045544	9.340177182	9.407054712	9.130984074	9.535661313	7.488913197	9.210036057	8.876950172	8.894089074	8.62926688	9.089449777	9.161840002	8.958924434	9.15792917	9.443133972	8.593297453	9.276762834	9.033444074	8.980555204	8.52210017	8.890449453	8.635924202	9.232444488	9.036147271	9.291645105	9.610810673	9.006386911	9.065971476	9.209332804	8.411949291
NOP58	7.668344963	8.308211255	7.947572008	8.250413771	7.809399193	7.706729552	8.087543415	8.062264716	8.277077725	8.857437269	7.696417648	8.340075162	8.204219958	8.41994789	8.396714127	8.273672068	8.227460442	8.093138938	8.15654821	8.550209188	7.925518582	7.804056389	7.750015156	8.419473172	7.481030271	7.804783311	7.451104514	8.162018521	8.45528918	8.282600407	8.16843892	8.065732013	8.03863954	8.121504864	7.694218012	8.166560029	7.773571837	8.016954996	8.050039879	8.247319242	8.345122429	7.962841283	8.614853749	8.410950832	8.256436604	8.264154632	7.953787609	7.903122496	7.593456327
SZRD1	9.424411613	9.129979659	8.861806459	9.070921613	9.024229353	9.336954273	9.017390799	8.797206904	8.509808896	8.864203073	9.270019911	9.164246375	9.329801421	8.642882959	8.561337854	8.797560542	9.059120966	8.600419462	9.54033648	8.881133958	9.405704379	9.336534902	9.482266514	9.295063621	7.879073799	9.137121529	9.053446158	8.883965429	8.624681355	8.918974466	9.401525162	9.210500351	8.709884696	9.050617298	8.788751719	9.019393786	9.13177477	8.926530385	8.666312618	8.953434185	8.800086104	9.199623651	9.041519317	8.845406828	9.459267599	8.954756374	8.872657199	9.470126101	8.74416393
KCNH2	6.034137766	5.05745427	5.444727844	6.131626246	5.671233982	5.997416382	6.239734905	6.209916003	6.005178048	6.689769061	6.068528893	5.690809803	5.944885615	6.275474853	5.881630795	6.179734784	6.273327112	5.844013233	6.114011884	6.709488916	5.868387568	6.289654077	5.310208607	6.128152476	5.385712181	6.090621897	6.652410759	5.890158687	6.078333318	5.886874669	5.685238794	6.266152497	5.945828446	6.506887484	6.323176114	6.004044868	5.700353185	6.268350444	6.246837245	6.169977938	5.858724941	6.163603163	6.042955188	6.245533053	5.67196276	5.975725837	5.601737434	5.601886606	5.915617009
CUL1	8.629868287	8.897835179	8.647161783	9.112999397	8.759859451	8.663131874	8.800623596	8.83439801	8.831907444	8.900611599	8.799439219	8.920041235	8.954046931	9.167158706	8.889838077	9.033119281	8.913378006	8.52923806	8.82401701	8.614945241	8.776195338	8.704198129	8.700543351	8.918515681	7.841659245	8.716663945	8.817039397	8.511322887	8.943248665	8.809651737	8.933110669	8.951465154	8.880351488	9.27581782	8.840153432	8.982566979	8.555034061	8.863500632	9.028024002	8.868082783	8.700163616	8.621059306	9.026646716	9.108573019	9.001666029	8.727900437	8.761650446	8.841054292	8.339139411
FAM114A2	6.828880195	7.064977877	7.115686847	7.071433513	7.135361909	7.08625572	7.205750414	7.020337302	6.891312645	7.043486839	6.764429565	7.252283181	7.101292571	7.099743036	6.938765558	6.999606695	7.082489974	6.701305331	7.358511647	6.735344753	7.124259967	6.839411415	7.662165661	7.41914544	5.740301796	7.367668753	6.72248001	6.805018179	6.936848523	6.931462522	6.92390199	7.058729633	6.851631103	7.451379422	6.617520005	6.846028011	6.985453225	7.011691294	7.008335627	7.100861045	7.369261274	7.167091314	7.59139195	7.310892906	7.427604094	7.028124412	7.044268589	7.284067025	6.805026512
CYFIP2	9.910726345	9.511122477	10.04381262	10.65367004	10.10561285	10.15775386	10.30156939	10.38031448	10.38422577	10.65588431	9.987569442	10.1047416	9.93475967	10.61745026	10.23742158	10.57521773	10.53459726	10.18271838	9.787286071	10.14477204	9.710827513	9.902673034	9.811946968	10.26261359	9.064497563	10.28966275	10.53182744	9.848878195	10.54880781	10.24429056	10.03525733	10.42407689	10.34132714	10.92374996	10.37445132	10.37897559	10.15693422	10.4453235	10.77583303	10.26370935	10.25758449	10.03051442	10.46896364	10.36961847	10.22534194	10.29192236	10.12224865	10.06603431	9.791250502
TAB2	9.267650256	9.398546036	8.965620358	9.6850144	9.65384815	10.01669002	9.773319065	9.466106801	8.908254016	9.409777736	9.752994871	9.431517839	9.961332013	9.488547851	9.372100315	9.319607635	9.473989683	9.206639621	10.09192427	9.05578508	9.582245545	9.81706134	10.37715678	10.09412768	8.572519655	9.607996365	9.733216313	9.988253295	9.155863165	9.376297559	9.667827003	9.66459732	9.296297434	10.01523514	9.475208389	9.60831648	9.381407718	9.536211005	9.109210575	9.932588352	9.370702189	9.510577716	9.586627393	9.421494641	9.686588226	9.581450199	9.316154775	9.627596262	9.132581262
GINM1	7.660996095	7.922692531	7.564362228	7.659013815	7.626600152	7.622217716	7.649709226	7.406013691	7.392035564	7.137221781	7.480247254	7.710954358	8.080703567	7.80537369	7.485761925	7.851486115	7.725746212	7.107890342	7.924341805	7.775462233	8.20873466	7.823561101	8.084190294	8.305203185	6.452931986	7.825433692	7.587020791	7.348191529	7.351808661	7.557085293	7.774039998	7.62655706	7.424885728	7.670385432	7.766376057	7.959032849	7.565483279	7.584227404	7.276406097	7.32544989	7.987296196	8.004931169	8.008973176	7.891530553	8.37331243	7.863659173	7.556151313	8.066954155	7.09516406
EIF2AK2	9.581084217	9.996211566	9.667000009	11.72966861	9.876556221	9.962107985	9.878771554	10.02543218	9.691830689	9.905421004	9.648356715	10.07123123	9.994737341	9.903140891	9.791366662	10.03583973	9.878634721	9.585096665	9.924384349	9.486559306	9.858085866	9.970554689	10.12265046	10.0569351	8.622924876	9.847884429	9.993499385	9.761715298	9.868668421	10.02958103	9.800841672	9.874161394	9.817172319	10.1836871	9.828725052	9.983059218	9.599840364	10.00388565	9.796257111	9.830130575	9.882611108	9.87976292	10.35922908	10.02552092	10.03840783	10.08137295	9.694637955	9.961330186	9.451919195
USP36	9.436928948	9.688221218	9.412357894	9.644239227	9.528749915	9.230127201	9.426867357	9.44887189	9.558758899	10.19332103	9.514083345	9.512104057	9.998773623	9.58447696	9.608915285	9.742116231	9.619469058	9.445053697	9.826825482	9.900260086	9.885799111	9.749969388	9.794694509	9.934009031	8.652051571	9.686038764	9.054016714	9.247120339	9.802325585	9.615348251	9.716472596	9.456876668	9.320873941	9.961318801	9.279931094	9.552515435	9.617162552	9.237319355	9.641205779	9.469866351	9.806231115	9.409905989	9.625806139	9.664038928	10.17097942	9.296584821	9.362150776	9.392819815	9.100563036
KMT2C	12.67223221	12.7176237	12.41914649	12.62103449	12.4184559	12.48073721	12.59039524	12.4536621	12.23821776	12.55384177	12.6501297	12.58442302	12.93397177	12.53553403	12.25180252	12.60803816	12.49666142	12.35017737	12.8717099	12.73130949	12.97378543	12.88333082	12.80747689	12.67113025	11.49601928	12.58887127	12.27695083	12.31295701	12.1127738	12.44152658	12.77435378	12.55096329	12.34081547	12.76483045	12.44205213	12.50693477	12.41681934	12.34921386	12.40514283	12.57566173	12.56673242	12.65640766	12.71879447	12.66990401	13.07355867	12.37276386	12.38111217	12.86527655	12.17804027
MCOLN3	4.699132424	5.112447053	5.116615993	5.023108426	4.580527667	5.429552905	5.057162637	5.188835347	5.112500411	5.715441957	6.077511885	5.043601851	5.128091671	4.928016726	5.772331172	5.377339682	4.905215775	5.605244879	5.027899172	5.290530393	5.333174653	4.965032302	4.839513216	5.417683531	4.41783868	4.68920769	5.394164211	5.335130937	4.827618316	5.075161716	5.648339938	5.76557032	4.812738826	5.674127405	5.205812535	4.956365101	5.209971316	5.232610156	5.605845041	5.137166084	5.248115247	5.370825132	5.449486597	5.374218594	4.99478981	5.392275545	4.745463268	5.01576117	4.681979874
CCDC85A	6.875551303	7.352066586	7.367177236	7.863626692	7.41233635	7.239618949	7.712745084	7.56907903	7.287617055	7.472930237	7.023686056	7.577329489	6.86966915	7.502567423	7.637917129	7.7041789	7.787938145	7.51439142	7.252678686	4.957020123	7.082001227	6.957973676	6.763707174	7.776903672	6.238793682	7.347337956	7.461141173	6.790299996	7.585452799	7.529906182	7.293406557	7.634484472	7.78260615	8.101837176	7.577729335	7.594624078	7.051716464	7.440690027	7.865248891	7.226924154	7.448019282	7.127166572	7.538240671	7.289271992	7.291845653	7.266990895	7.327603575	6.351821437	6.886460379
PUM2	10.72475224	10.66044534	10.5842622	11.00922033	10.79673731	10.86194869	10.82295343	10.67379722	10.4219276	10.53935901	10.68320041	10.86452297	10.78385823	10.75004973	10.54994798	10.81021099	10.50538063	10.50936878	10.82144187	10.64913177	10.79650196	10.76637172	10.80883186	10.82760179	9.496545517	10.59485974	10.80821374	10.65158111	10.44108167	10.72907524	10.8666737	10.69732169	10.90102284	10.94886702	10.63745449	11.07456241	10.60360581	10.83483677	10.79622244	10.77413916	10.53278018	10.97643861	10.80818228	10.67389396	10.90225361	10.85191391	10.57810178	10.86459891	10.32202378
MRPL43	7.159429679	6.960056393	6.676797134	7.038696942	7.012429657	7.045483547	6.795408102	6.758741009	6.537947936	7.042719064	6.749373954	6.882984862	7.042216088	7.09836777	6.698748997	7.085355227	7.06754738	7.029402223	7.280909136	7.172482155	7.420257708	7.06368416	7.074412902	7.432463044	5.510693922	6.861660344	6.796467153	6.958428045	6.580067221	6.664243743	7.134309698	7.062616057	6.837087469	6.928947676	6.680699957	7.298787577	7.028644489	7.197672361	6.757743982	6.931826586	6.494177777	7.123618552	7.059586557	7.28486338	7.342860531	7.07091479	6.946719062	7.376890803	6.515543294
ITIH4	6.409413997	6.199037461	6.424061736	5.835101466	6.575819124	5.257039989	6.438237844	6.039665238	6.312417184	6.123403746	6.33005459	6.077584526	6.088914785	6.556015153	5.766285205	6.664474648	5.369608751	5.925584308	5.960559649	6.564678898	5.134105942	5.965097382	6.091154073	6.805192827	5.605552617	6.696975699	5.559883758	6.005430215	6.325476143	6.736550071	6.1253219	6.258944876	6.549999258	6.008581595	5.728477909	6.54553317	6.631988661	5.077114813	6.963740139	5.894480079	5.852565249	6.306134076	5.290583515	6.13874957	6.630528836	5.162842381	6.058071748	6.194708225	5.642484779
HPF1	6.478066165	6.899897668	6.8654088	7.090232705	7.210527743	7.034864345	6.857709279	6.722500493	6.341748799	6.515997441	6.637297037	6.961547216	6.897315952	7.31223905	6.908880299	7.404657037	6.895132468	6.593374551	6.829248883	6.680015002	7.038628162	6.61790675	7.232865534	7.345090078	5.143722388	6.60539417	6.943863368	6.47973232	6.897814503	7.15979757	6.918608336	6.795032226	6.661656186	7.231061211	6.691082591	7.192521928	6.550764959	7.212476593	7.085487496	6.864651023	6.714120692	6.785419704	6.951228383	6.979349378	7.119423522	7.184755693	6.971526219	6.774467497	6.426387784
ZFR	11.46602142	11.49246319	11.22008338	11.68451803	11.47004081	11.50653502	11.8206338	11.49682978	11.24634028	11.40550283	11.46059001	11.49995624	11.66440881	11.72169273	11.2868097	11.65704726	11.68962852	11.22734958	11.59576537	11.0824416	11.73792569	11.59223108	12.00945182	11.78890261	10.32588614	11.66140125	11.59819084	11.27313246	11.44811044	11.36640126	11.43411351	11.75478944	11.43379868	11.78521087	11.69560749	11.52770692	11.35095557	11.70923725	11.66015679	11.76551713	11.77739651	11.70282212	11.83070211	11.56593717	11.9803701	11.54902979	11.3072296	11.60844502	11.01051962
ZNF280C	5.375894136	5.567369821	5.293856941	5.943076899	5.464079131	5.752479437	5.408836157	5.25989717	5.363737147	5.434613602	5.185536087	5.703749155	5.471282203	5.510420255	5.667598763	5.387381841	5.558281255	5.477891269	5.995863394	5.518513903	5.693168276	5.4300165	5.791170821	5.94270674	4.517999941	5.397075919	5.516574485	5.435396948	5.744698033	5.76064153	5.647584068	5.401536275	5.383729693	5.696189414	5.252797731	5.797955834	5.397277105	5.475363091	5.628605613	5.411173858	4.819432951	5.486927514	5.762217075	5.603871248	5.540236072	5.910378493	5.520552056	5.547145851	5.417294561
PHF21B	8.615200734	8.777969517	8.353506162	8.568841425	8.333284594	8.293324671	8.957739781	9.368166077	8.358844487	9.650882352	9.054199453	8.738350748	9.507819635	8.572081417	8.898933554	8.982309474	9.258746578	8.787294392	9.305318014	8.306318141	8.889576446	9.59894444	9.292653374	8.968235894	8.153851195	8.933046339	9.297038441	9.163928133	8.388525282	8.421672967	9.240049861	9.131206553	8.723086947	8.832410517	8.750830917	8.072283425	9.06261402	8.793634119	8.886844558	9.096146024	9.534097522	8.850346567	9.390997724	8.794938986	9.319033156	7.638931928	8.3245486	8.993046901	8.802403343
TRAF1	9.325581102	10.53025696	9.626222722	9.819861581	9.082918239	9.527449737	10.24687842	9.745042564	9.718862309	9.541474165	9.826468095	10.03387177	10.82026112	10.15919681	9.856912603	9.723500989	9.913222873	9.606288136	10.50103182	8.261741813	10.88212482	10.81066512	10.53044829	10.16881521	8.032549906	10.3427229	9.905676	9.645371208	9.149539824	9.808095355	10.19469654	9.729547745	10.43856764	10.15016537	10.14409325	9.578958494	9.991183318	9.46383527	9.407042131	9.889530311	10.51940499	10.33584029	10.71274096	10.17242087	11.0709946	9.310975759	9.940277595	10.46987676	9.691627336
RC3H2	10.55704729	10.51154767	10.44903242	10.98288537	10.79248266	10.86841246	10.88594727	10.62127626	10.57187505	10.72846409	10.71358597	10.84535059	10.80323189	10.94373964	10.71935968	11.03210968	10.8165833	10.48114277	10.629329	10.53182918	10.81252846	10.72114211	10.81161085	11.03039136	9.49396263	10.68309562	10.83544513	10.43165911	10.52554892	10.56040898	10.77128423	10.96871657	10.76261543	10.96819458	10.91762942	10.92962812	10.56876709	10.97227381	10.91690946	10.75209179	10.78007536	10.7827956	10.87478841	10.96124232	10.89980819	10.83647642	10.62306229	10.89796836	10.37591867
IL17RB	8.725721696	8.292121114	7.786498658	8.966284575	8.883424827	9.412647506	8.857726582	8.146109536	7.951872524	8.324627436	8.846679552	8.853004321	8.731412379	8.586387342	8.354558856	8.391206198	8.941444668	8.508250259	9.189374296	8.240014534	9.239661048	9.599203716	9.283425129	8.801282173	7.451972039	8.55887481	9.309279961	9.615336467	7.831663912	8.459588065	8.958261788	9.097429799	8.659118106	8.604446697	8.963121014	8.784027385	8.371522047	9.122266081	7.945109592	8.767152907	8.783160467	9.161249477	9.034976735	8.235386653	8.657296209	8.852074958	8.274054366	9.075195032	8.781127689
TRAF3IP2	7.912626545	7.619496183	7.098745654	7.675138775	7.756385574	7.998810182	8.228407627	7.962304032	7.536073824	8.758481437	8.042338727	7.876605954	8.294646097	7.441878964	8.149213622	7.836393	8.074801645	7.815978027	8.671939709	7.797994509	8.013232381	8.159567463	8.371479045	8.23507428	7.098571893	7.914125539	8.096603766	8.146592257	7.95215734	7.581866926	8.541445602	7.897233163	7.829598256	8.28798781	7.582395681	7.803984724	7.592004795	7.800206468	7.276864756	8.213071361	7.963566022	7.97371454	8.285330189	7.391250576	8.209636073	8.041524731	7.628381441	8.154025333	7.674688211
GYG2	6.53139557	7.040020836	6.021153901	7.021611104	6.708093894	6.387926223	6.639615482	5.998447608	6.089677168	6.434819941	6.665057031	6.008649405	6.867895721	6.382804023	6.471168864	6.058064104	6.665129693	6.194856088	8.268343238	5.771709341	6.710093746	6.595840604	7.520361804	7.994766279	5.928739818	7.049099023	6.147354152	7.082966377	6.746809348	6.836539517	7.683763447	6.891509646	6.80737553	7.168924635	6.813230714	6.798893549	6.962815116	5.885945277	6.028047502	6.858529083	5.42481784	6.688046176	6.618051978	6.076036976	6.817280581	7.141380283	7.390101968	7.029163268	6.16697231
DCBLD2	7.685263417	8.022903911	7.879601696	7.945319675	8.130225406	7.949748357	8.064976436	8.011736813	7.839064207	8.120803986	7.943518067	7.926653353	7.987627674	8.025427551	8.062471974	8.295720617	7.961772301	7.965481308	7.994534391	8.078898053	8.10608249	7.909246396	7.826079369	8.241263132	6.943707269	7.972033216	7.987276756	7.812973384	7.747553448	8.022693958	8.253837523	7.912927695	7.905541869	8.280704379	7.804750651	8.304707955	7.737080416	8.290096898	8.284055799	8.06677031	8.060732592	8.24084795	8.218272029	8.144828695	8.146694782	8.023386285	8.083662159	8.113549541	7.475538077
SOAT1	7.650308679	7.684854056	7.244095404	7.831953361	8.05321273	7.947653579	7.818456712	7.438775106	7.574212101	7.90541343	7.828395268	7.938776879	8.038273695	7.725883059	7.710240129	7.645690222	7.519336852	7.705498109	8.216147956	7.168031398	7.600517857	8.262679786	8.018772941	8.016579366	6.644817468	7.678795156	7.554152234	8.094278193	7.367167752	7.648036218	8.411172393	7.848310853	7.660998221	7.600339785	7.534566124	7.918588205	7.621431815	7.97597132	7.751746721	7.709596906	7.69712958	8.081196513	8.056572615	7.876931062	7.926636725	8.341263846	7.553224953	8.065631784	7.477757571
PKP2	3.08045892	2.730079195	3.083578565	3.42893279	2.609695429	2.971090532	2.670808416	3.760088	2.617967697	2.984660374	3.107849609	2.87109742	3.346092569	2.627656331	2.707383138	2.274864333	3.455017922	2.577570763	2.323412497	3.250355904	2.182023198	2.691258693	2.695234495	3.581912606	2.759638895	3.21000634	3.74288402	3.335666235	3.605533376	5.046162373	3.486657999	3.534974713	2.758113124	3.105109318	3.280370548	3.503214996	3.536733958	3.199415333	3.115695434	3.074021277	2.87315255	3.80614672	3.060678583	2.618841779	3.03809626	4.360904334	3.932965003	3.469206712	3.001958207
MSH4	5.067547937	6.054524919	5.648574734	5.341002658	6.229298131	5.32470239	5.849005373	5.892036033	5.382364135	6.28823257	5.560188137	6.186205766	6.052540751	5.716496763	4.743147428	4.881931735	4.587854147	5.393273876	5.495244644	5.583178661	5.740321838	5.466765319	5.280157833	5.076100298	4.690746036	4.752415155	4.088126174	6.053342513	4.713005321	4.836412115	5.590620142	4.760925268	5.501071501	6.890801255	4.181186396	5.423155655	4.965904374	5.465011221	5.648705709	6.863801313	5.787593308	6.387306537	6.027873517	5.812689924	5.279687741	5.146599083	5.026188662	5.067012242	5.217550662
F7	3.533860548	2.49225011	4.02443272	3.833735721	4.098303872	2.818435753	2.878420101	4.299859167	4.454922799	4.801271524	3.474524625	3.524208874	2.66582426	4.526151516	3.90724802	4.379981109	4.242801176	3.813392878	1.973502327	3.997585786	3.399490504	2.394792748	3.44433362	3.78992067	3.106262872	3.313778593	4.463727468	2.748638218	4.450919493	4.564900683	3.502320288	4.181689816	3.612359661	4.120969613	4.195636876	4.29184665	4.021637782	5.050980607	5.595627148	4.416925772	4.669858527	3.811868477	4.126377131	4.187278626	3.696806769	3.230986358	4.340769333	3.311040698	2.890533351
GDI2	10.79958032	11.0805461	10.73890798	11.07459879	11.00298097	11.2628447	10.91704953	10.80012672	10.84064631	10.61179311	10.8703355	11.12736863	11.19460169	11.15116325	10.7640455	11.1301813	10.80174004	10.771314	10.77365411	10.47180817	10.63565407	10.78606375	11.3036054	11.34615932	9.670381013	11.00555366	10.50536987	10.81577382	10.94698356	11.08692592	11.02715335	10.80423925	10.93335209	11.22230385	11.00774261	11.2123008	10.87095784	11.13265273	11.44628306	11.00771984	10.97020657	11.03806814	11.43186285	11.04650787	11.37503819	11.22985878	10.90191204	11.06295881	10.27586786
PRDM1	6.817945678	5.428201175	5.747761707	5.977932627	5.760119948	6.372579227	5.393579789	5.497308808	5.506940891	5.824509895	5.988713165	7.02768732	5.972193415	6.712313978	5.923189262	6.601167514	6.374437751	6.534232577	6.115169695	8.00011507	5.964405285	6.021699738	6.61591612	6.134047053	6.073265558	5.712307465	6.469980244	5.554287788	5.612568439	6.229077006	7.701173684	6.853315725	6.393717865	6.448742424	6.256882278	5.980641381	6.017702501	6.387053931	6.150638268	5.965012914	5.534315374	5.949642471	6.375150421	5.586712889	6.074568141	6.204988077	5.839606578	6.27661955	6.074121316
ATG5	6.857137369	7.040173745	6.80974804	7.147929477	7.188891093	7.138582279	6.9301462	6.836695895	6.877371718	6.877853099	6.96952373	7.399117681	6.923870223	7.113953713	7.017157136	6.893897965	6.798827274	6.734214289	7.117055588	6.433658934	6.96494014	6.85454599	6.985677805	7.196585107	6.23895939	6.700603594	7.001319524	7.143725161	6.737158936	7.054146079	7.038800155	7.118899039	7.186080107	7.123745618	7.007238177	7.385071522	6.893169124	7.431377566	7.470257342	7.128271506	6.695215249	7.044268632	7.069698928	7.225725612	7.234744399	7.136476477	7.026299604	7.01348951	6.429988845
TMCC3	9.261997818	9.164119908	9.459138909	8.755898671	8.725664904	8.939135059	8.512653935	8.427402936	8.598160561	8.878728153	8.83865677	9.019118425	9.733092679	8.630514528	8.552194768	9.181342949	8.788728653	8.659306505	9.236208878	7.857141338	10.28321767	9.682785152	9.449027533	9.195865338	6.944496317	8.86388251	8.450139267	8.202753099	7.985518283	8.888932894	9.312357447	9.160782161	8.712487396	9.004933857	8.704455554	9.1192702	8.987895499	8.827151973	8.006632529	8.1383912	8.394274791	9.106183835	9.025293097	9.248886447	9.99258893	8.914985243	8.740955758	9.44763864	8.055143108
PITHD1	8.021628418	8.13451751	7.979181292	8.466341477	8.06600429	7.910336031	8.230637626	7.906853642	8.083867297	8.185093144	7.80863896	8.251146263	7.955320979	8.56904776	8.031368371	8.606216286	8.374349046	7.882578522	7.785388554	7.593915296	8.172570281	7.914418153	7.736055489	8.420257643	6.556340422	8.14215889	7.739507534	7.606407732	8.223391888	8.146514532	7.770247795	8.163530444	8.231523631	8.696335538	8.276123881	8.33366447	7.930949641	8.116456569	8.558557108	8.014724734	8.376903507	7.884285661	8.232561145	8.294575266	8.35585671	7.748274968	8.023571268	7.735539249	7.363902283
MTA3	8.649405934	8.22237122	8.432345057	9.059474108	8.777319667	8.658190454	8.818116479	8.743988731	8.452197515	9.061912258	8.699164862	8.64086696	8.531692084	8.756447054	8.514109107	8.982169659	8.876725534	8.640199868	8.589149976	7.931669073	8.649972411	8.465550284	8.550786522	8.624545489	7.240678603	8.687109566	9.141838545	8.606077348	8.644938214	8.721641066	8.385490818	8.958273801	8.920209905	9.334687677	8.860924735	8.828247125	8.501649058	8.85575356	9.145678503	8.77543174	8.517425394	8.717333057	8.861102858	8.721021236	8.655692385	8.855733011	8.504479573	8.61036495	8.374742734
USP13	8.813071126	9.155348788	8.864317554	9.263787622	8.863110757	8.943216021	8.566899593	8.838136154	9.031309309	9.060059123	8.77682679	9.059087586	9.016487275	9.237574305	9.134586036	9.33658214	9.104944938	8.954791359	8.861298063	9.27766922	8.909339871	8.748165056	8.976033733	9.214986019	7.558601855	9.085455341	8.53694862	8.443408402	8.948076143	9.171916027	9.023033833	9.12964687	9.052164972	9.520232528	9.003939584	9.268328195	8.921144353	9.270946231	9.218494557	8.772582837	9.119266125	9.049049963	9.406802057	9.057015328	9.401370116	9.257568197	8.859456492	8.980614996	8.010256871
ATP11B	9.279657971	9.430377388	9.016367209	9.413118577	9.059245071	9.215219488	9.267148203	9.192121479	8.972612633	9.36138772	9.4471882	9.238045527	9.47232116	9.266224803	9.061844399	9.223663711	9.126770585	8.989385608	9.374106584	9.515474578	9.511570432	9.421187969	9.258293085	9.594399944	8.301131343	9.238843102	9.160404563	9.281019565	8.995842762	9.118042134	9.334560816	9.260974583	9.12269329	9.584115119	9.246237423	9.383308957	8.905652559	9.350576975	9.17578333	9.282823767	9.014214884	9.419687865	9.243690793	9.570414893	9.570564304	9.330429697	9.218628629	9.681255991	8.746735506
CDK14	7.525486194	7.264806195	8.098364891	8.333230691	8.006867178	7.832039264	7.916971126	8.085480525	8.060475095	8.15218898	7.652547642	8.059637809	7.407111728	8.219331862	7.985713532	8.296725091	7.929836487	7.874748529	7.083133834	7.415572395	7.335487358	7.505100299	7.222482482	8.032166888	6.871372285	7.865778847	8.247914925	7.745441892	8.16502181	8.117570154	7.738231599	7.966593852	8.21177722	8.473382086	7.743859158	8.400526583	7.625340494	8.131069049	8.629555653	8.013611778	7.963194709	7.965972231	7.991362951	8.27147756	7.839415975	8.162159675	8.123387275	7.342504221	7.314138586
SEC61A1	9.187602415	8.938839761	8.851535117	9.273526958	9.289821392	9.322377434	9.23026815	8.94281085	8.668728476	9.348643787	9.01026219	9.225002683	9.317398649	8.787309269	9.036966863	8.991540428	8.830018171	9.022545544	9.947291353	8.768830816	9.229774496	9.236119867	9.63228206	9.879503283	7.438276309	9.203811102	9.011915692	8.926705451	8.71326304	9.285790832	9.539133511	9.220606336	9.110652625	9.557335673	8.987039411	9.253217385	8.996710149	9.312904278	9.204975292	9.013713461	8.972767953	9.281987566	9.115178231	8.93844616	9.370797373	9.385161956	9.242062694	9.537071238	8.723341303
PPP1R12A	10.74503847	11.0012592	11.02882638	11.28987113	11.14973968	10.8363224	11.25377798	11.09697967	11.17002592	11.10222285	11.02508415	11.42824722	11.14090693	11.43517249	11.31339444	11.45251073	11.28134602	10.90560415	10.98584324	10.77846302	11.01999375	10.89387403	11.0342018	11.37898921	10.31489129	11.13889771	11.10450622	10.81337581	11.42047157	11.01390845	10.9409799	11.19069103	11.11338533	11.45220288	11.19800417	11.28967005	10.9191185	11.10898881	11.50237669	11.22686489	11.3392388	11.14232141	11.45670235	11.34184083	11.35348292	11.18399692	11.00957803	11.04175026	10.93563552
[truncated: 14,715 more rows]
[truncated: 41 more columns]
